# Supplementary material for: A novel immune-related gene signature for predicting immunotherapy outcomes and survival in clear cell renal cell carcinoma
Source: Sci Rep. 2023 Nov 2;13:18922. doi: 10.1038/s41598-023-45966-8 (PMC10622518; doi:10.1038/s41598-023-45966-8)
Supplement: Supplementary file 2 — Supplementary Table S1. [file 41598_2023_45966_MOESM2_ESM.xlsx]

## Sheet: Sheet 1
Table S1. Identification of 679 differentially expressed immune-related genes in ccRCC
DEIRGs (DEGs AND IRGs)	logFC	padj
FGR	1.50711	5.64461e-50
PLXND1	1.59208	2.2853e-66
ITGAL	2.50741	3.09798e-78
TAC1	-2.91304	1.38203e-11
IL32	1.96517	3.28618e-47
SEMA3G	-1.63451	3.39309e-27
CD4	1.77837	2.30629e-61
BTK	2.17329	2.14583e-80
PLAUR	1.54511	6.97415e-26
TYROBP	2.65059	6.1055e-102
SLC11A1	2.37978	1.69048e-61
MARCO	2.37454	8.30807e-23
CD74	1.74305	1.19493e-53
TYMP	2.93744	1.5798e-121
VIM	2.55992	2.4746e-158
TMSB10	2.12836	3.72001e-84
MSR1	2.06575	2.29293e-50
LCP2	2.20569	2.1175e-110
TNFRSF17	1.57605	2.00943e-09
KITLG	-1.62595	5.33483e-34
UTS2	2.76201	2.79085e-28
TNFRSF9	4.0604	3.27524e-82
PTGER3	-2.11094	3.98633e-22
NGFR	1.84318	2.02311e-30
PRKCQ	-1.68345	6.48471e-41
GAL	-1.50965	2.26071e-06
TGFBR3	-1.62855	3.42274e-67
FGF10	-3.44444	1.21418e-26
FCGR2B	1.97989	6.78671e-37
FGF4	-2.02308	0.00120088
EDN1	1.75902	6.4767e-32
ADCYAP1R1	1.80119	3.76186e-15
FGF20	2.10065	2.40515e-26
BPIFB2	2.42275	0.000205482
CXCL2	1.62521	6.83953e-15
ARG2	-1.90781	6.78605e-17
PTPRC	1.8268	1.01506e-41
IL12RB2	2.61056	2.86122e-22
SEMA5B	3.88108	1.6462e-171
SH3BP2	1.66548	3.81087e-86
PTHLH	6.38818	4.1927e-115
DEFB127	-2.67944	8.26581e-06
CHGB	-3.62438	6.4843e-39
NOS1	-4.43479	6.9606e-99
BIRC5	2.47046	6.05277e-54
LYZ	2.43048	2.52192e-46
IL5RA	-1.65298	1.55137e-18
APOH	-2.51561	6.64744e-16
SEMA6A	1.89704	6.15638e-59
IL11	-3.35073	5.47519e-29
NCR2	1.96988	2.77297e-06
MLN	2.28942	1.13993e-10
IL12RB1	2.58226	2.63878e-92
SERPIND1	1.5741	1.05676e-08
OSM	1.87765	7.35565e-25
HMOX1	2.31567	4.26317e-66
APOBEC3H	2.90206	8.14614e-89
GRAP2	1.67587	1.05398e-43
IL2RB	2.99256	1.0115e-109
GZMB	2.55671	6.90665e-66
CHGA	-2.68636	1.78298e-21
MMP9	3.75916	3.54784e-55
PROCR	1.58535	9.98361e-50
CD40	1.82078	5.7015e-121
R3HDML	-1.67899	0.000630906
BMP7	-3.11994	1.25429e-17
HCK	2.03496	1.34434e-76
BPI	-2.42945	1.12272e-38
CST4	1.62199	0.0115839
TLR8	2.11531	6.37244e-39
TNFSF13B	2.50593	7.59614e-65
FGF9	-2.88645	2.6073e-11
FLT1	1.86902	6.42112e-50
IL21R	2.60132	1.21894e-69
AQP9	3.37448	2.60879e-40
AMH	2.68517	4.69333e-30
RETN	2.6632	2.88637e-28
CLEC4M	-2.13431	2.29678e-14
EBI3	2.29344	1.32995e-66
TGFB1	1.5672	3.32731e-60
FGF21	2.853	8.72986e-09
HAMP	3.77764	1.26854e-59
GHRHR	-1.62152	9.20618e-17
TFR2	4.03826	2.8885e-63
TNFSF8	1.82521	5.36604e-46
PTGDS	-1.86629	1.02707e-13
CCL1	1.5525	0.000239749
PF4V1	2.12138	5.16501e-19
IL2	2.57219	3.15399e-20
IL10RA	2.22025	8.48694e-71
MDK	1.72642	5.70033e-20
CALCA	-3.04546	8.39129e-09
VDR	-1.72989	2.95435e-35
IL26	2.69748	1.00708e-18
IFNG	4.47677	2.04243e-66
OPRM1	1.85018	4.35285e-05
NR2E1	3.89626	8.09183e-31
CCR6	2.56919	2.45274e-32
VEGFA	3.45475	6.3004e-177
ITK	2.08953	3.19715e-46
IL12B	1.82016	5.73008e-13
PRLR	-1.81043	4.8694e-16
IL4	1.52475	5.16632e-10
FGF1	-4.23615	8.1779e-129
STC2	4.24179	8.4054e-195
KNG1	-7.53169	3.24852e-82
HRG	-7.05391	1.12142e-90
CD86	2.12823	1.20795e-63
RBP2	-3.99405	1.5847e-111
CCL20	3.62835	7.04771e-45
ZAP70	2.88015	2.85411e-81
REG1A	2.64437	1.58084e-15
GNLY	3.10991	2.33079e-94
IL1RL1	-2.09606	3.11011e-17
IL18RAP	1.74824	8.78117e-37
PROC	-1.96664	1.21405e-15
ANGPTL1	-2.49422	1.30019e-26
OPRD1	1.78072	5.37267e-34
CD48	1.93546	1.20128e-45
CR2	-3.87581	2.16403e-33
FASLG	3.48047	6.49045e-86
NRP2	1.69097	1.68446e-50
LCN1P1	1.60223	7.27842e-14
CSF3R	2.73521	5.07416e-92
PGF	4.66717	5.1339e-112
ESRRB	-5.92821	2.4894e-167
PRLHR	2.76175	1.26383e-12
INSL4	-1.8477	7.51989e-09
TNFSF11	2.12555	4.59058e-17
CXCR4	2.76691	2.3142e-143
PAEP	7.3597	9.9026e-47
OBP2A	3.79517	7.36693e-27
CD244	2.2996	5.79641e-71
PTGFR	-1.67539	6.41036e-15
PLAU	-2.16604	8.46245e-48
PI3	2.69098	4.19292e-16
SLPI	-1.5973	9.72971e-06
SEMG2	-7.59716	1.61279e-58
SEMG1	-5.03683	4.03432e-36
IL9R	2.11794	1.3165e-33
AMELX	2.26722	7.88879e-07
KIR2DL1	2.4431	5.16029e-39
IL37	2.57581	1.28419e-13
TNFSF9	3.4599	1.94616e-97
CD70	6.09413	1.6964e-146
C3	3.73174	4.57235e-90
TNFSF14	3.77584	6.04814e-75
PCSK2	-2.36985	1.80372e-15
BPIFB1	2.69002	1.58046e-12
HCST	2.01008	7.34356e-44
CCR7	1.61852	6.96008e-24
PRKCG	2.42811	4.98512e-14
HSPA2	-3.89152	3.7534e-151
AVPR2	-3.41888	1.68878e-70
MASP1	1.9733	9.29401e-32
IL22	1.80461	1.16785e-05
MCHR1	5.71413	7.62754e-87
RAC2	2.07447	1.71844e-53
DLL4	2.4161	2.57896e-81
LBP	3.39957	5.21826e-19
EPO	4.91086	2.09652e-41
GMFG	1.83884	5.69139e-84
DEFB118	2.71382	8.46281e-08
CCL25	3.12925	4.54345e-20
IDO1	3.94755	1.6247e-123
FSHB	-3.6417	1.77835e-13
NR0B2	-2.70966	4.58849e-07
CRP	4.39479	4.91884e-31
ANGPTL3	-1.76955	1.06931e-09
CHIT1	5.05286	2.11601e-64
LGR6	-1.59996	4.07375e-31
KL	-1.63755	1.21741e-23
SPINK5	2.12157	2.50404e-22
SORT1	-1.5291	6.1798e-67
NGF	2.11914	7.73316e-47
SAA2	3.978	1.24994e-25
IL2RA	2.20553	3.45158e-30
KLRD1	2.31979	3.18473e-91
KLRC1	1.91183	2.33133e-29
PDGFRA	-2.37158	4.06482e-24
OASL	1.57047	1.83169e-27
CGA	-1.52293	0.00194777
IL36B	1.80809	0.000663127
NR5A1	2.32954	8.03906e-09
CD72	2.71063	2.38146e-83
BPHL	-1.60975	2.96955e-69
TLR2	1.59035	4.38853e-45
PAK6	-3.35677	3.59058e-33
SEMA6D	-2.94466	5.9791e-89
IL21	1.83778	4.04759e-05
BMPR1B	-2.01945	1.60571e-08
CXCL9	3.57911	2.66617e-74
EGF	-5.42074	3.8394e-107
INHBE	3.33642	5.19925e-40
LGR5	-2.5838	7.54161e-16
CELA1	2.23833	1.4707e-14
CMTM3	1.50833	2.0389e-47
PIK3R5	2.78874	9.3948e-125
VAV1	2.2997	1.01048e-81
IL19	-2.95778	2.56218e-31
CBLC	-1.942	6.96095e-18
GPR32	2.1209	0.00012088
IL22RA1	1.55454	3.3519e-18
SYTL1	1.53215	7.79043e-20
XCL1	2.37002	2.96548e-41
XCL2	2.56434	6.51189e-50
NR1I3	-2.46477	1.44929e-48
S100A8	1.51801	2.7142e-19
GDF7	-1.50021	1.84756e-24
ACKR3	2.27635	1.24414e-71
ACKR2	-2.26808	1.66596e-46
FABP2	-1.90137	1.5049e-12
OSMR	1.50823	3.98958e-44
LECT2	1.72564	2.63102e-10
VIP	2.08793	7.38813e-27
IL2RG	1.87423	2.3391e-37
GNRH1	2.80887	1.56736e-70
PMP2	-2.44336	1.0996e-07
CER1	-2.76609	1.36702e-18
IFNK	2.83809	3.5277e-13
SHC3	-1.55629	2.4536e-25
LCN2	-1.55429	2.78745e-05
ADM	2.69967	8.8698e-111
HTR3B	-2.69094	5.27651e-07
THRB	-1.89441	2.18831e-42
NR3C2	-1.99826	4.35587e-42
CCL28	1.52408	3.97117e-22
CYSLTR2	1.58894	1.33667e-08
PDK1	1.90757	1.3688e-100
PTH	2.46131	1.85948e-05
BMP3	-1.95613	1.53116e-19
BMP6	-2.12442	3.73017e-53
CD8A	3.58105	4.08323e-77
TMSB4Y	-1.59522	1.42239e-07
RAET1L	-2.29016	1.36076e-17
CXCL13	4.18826	3.89098e-49
GDF6	3.49756	2.56707e-69
NODAL	1.58183	3.15145e-25
SST	3.5274	6.75466e-21
TNFRSF14	2.1264	2.0744e-101
TMSB15B	1.53791	2.90043e-35
CD1D	2.26092	5.1298e-119
CD1A	2.44803	3.42794e-20
FCER1G	2.52756	6.15042e-95
GIP	2.86698	5.08786e-08
AGRP	-1.84661	1.94147e-28
ITGB2	2.37875	8.19282e-86
LCN1	4.1727	5.47546e-32
CD3G	2.53965	7.98883e-55
CCR5	2.88118	3.9094e-74
PTH1R	-3.26541	1.13997e-70
AZGP1	-1.78426	3.69447e-14
PTGER1	-4.85298	5.19751e-56
PGLYRP2	3.41663	3.75089e-27
SCGB3A1	1.69439	3.97041e-20
FGF11	1.66585	1.87618e-13
SSTR5	-3.76523	9.9673e-33
GBP2	1.98234	6.33598e-79
VCAM1	1.79136	7.53936e-33
INHBB	3.80876	3.678e-128
CTSS	1.92543	3.24093e-56
PGLYRP4	1.87473	5.88684e-07
TGFA	1.66121	1.65958e-34
TAFA4	-4.4622	8.75876e-68
RETNLB	1.90768	0.000874139
CTLA4	2.9443	4.20901e-53
ICOS	3.35315	8.68072e-69
ALB	-5.09715	9.95792e-76
CXCL5	4.9931	5.01243e-51
UCN	2.58555	9.88468e-63
ESM1	3.55912	2.3368e-134
TLR3	1.50335	8.47192e-41
IL3	1.58997	0.000595589
CSF2	1.50506	1.69788e-06
FABP7	7.44034	3.4204e-114
IL22RA2	1.52056	0.000631711
RAET1E	-1.89531	5.54269e-57
FABP5	1.92009	1.80638e-48
DEFB1	-1.70005	3.4331e-10
CYBB	1.79781	1.23636e-32
TSHR	2.37674	2.07845e-45
MBL2	3.75726	7.68389e-13
CRABP1	-2.02556	0.000115725
CHP2	-5.30973	1.45129e-83
GREM1	-2.42335	2.80333e-16
NOD2	2.44461	2.763e-65
CD3D	2.87454	1.37937e-62
KIR3DL1	2.19518	4.47002e-34
SEMA6B	1.62276	6.98475e-44
ANGPTL4	4.93448	4.6108e-184
PTGDR	2.20059	2.23792e-60
CX3CR1	1.6498	9.74877e-23
TAP1	1.92013	2.0438e-106
MTNR1A	-3.01763	3.81382e-24
BMP1	1.85386	5.12289e-72
GDNF	-1.85445	2.83533e-10
INPP5D	1.67916	3.56867e-79
IL13	1.81381	9.54973e-11
CXCL10	3.39225	8.68853e-75
CXCL11	3.50378	3.26666e-70
NR0B1	2.27399	0.000133062
RNASE2	2.43055	5.76516e-42
RNASE3	2.51163	1.94937e-27
GKN1	1.97991	5.82053e-05
S100G	5.54997	9.78245e-19
FABP6	6.42377	1.9672e-183
CD14	1.74406	9.02342e-45
PDGFD	1.83248	1.51997e-46
FPR1	1.55011	7.76641e-23
OBP2B	3.36698	1.94937e-27
APLN	2.44741	4.49234e-74
FGA	3.30579	2.14523e-18
S100Z	2.26057	8.24738e-53
C3AR1	1.87382	8.41427e-52
SCG2	3.89483	7.24267e-61
CD8B	3.39853	3.10481e-65
CCL11	-2.424	2.09817e-16
PRL	-2.13862	1.50936e-16
ISG20	2.35202	1.22716e-88
CXCR6	2.69809	2.584e-68
AZU1	2.38379	3.34682e-23
IL16	1.84782	8.72057e-71
INSL5	1.52575	1.43184e-06
HSPA6	1.90368	9.57357e-54
SAA1	4.30165	1.63374e-29
TRHR	1.62144	1.12375e-05
IL20RB	6.58177	4.1832e-108
BTC	-1.79316	4.02007e-35
DES	-1.70506	2.94027e-08
NPPA	2.01862	2.45576e-23
BDNF	2.12101	2.7754e-31
C8G	1.56139	1.61444e-14
UMODL1	-2.19624	9.45855e-12
LCN15	1.58396	1.55027e-05
SPAG11A	1.52894	0.017847
HTR1A	-1.51816	0.000490976
DEFB125	-3.06953	9.65521e-07
HLA-DQB1	2.28654	1.47401e-62
CCR8	2.7892	1.89188e-33
PRF1	2.62479	1.43919e-87
AGTR2	-2.63046	3.31268e-07
GREM2	-1.97167	6.81217e-10
IFNL1	2.59602	6.13654e-15
CSF1R	1.59712	5.9582e-40
EPGN	-4.02839	1.10891e-67
PMCH	4.86276	4.65352e-47
KLRC4	2.32783	2.34434e-24
IFNL2	1.73339	0.000187188
CMTM4	-1.86954	7.30276e-49
FAM3B	-3.87455	2.84184e-47
SH2D1A	2.46234	1.14035e-49
DEFB108B	1.64276	0.000103319
GDF3	-2.14937	2.30945e-37
CCR10	1.68928	1.13194e-32
JAG2	1.65949	6.03245e-53
MC2R	-2.97573	1.12102e-06
IRF7	1.76046	1.12211e-49
PDIA2	1.54083	1.47728e-08
NRG3	1.94296	5.22803e-55
HTR3E	1.67359	0.000206966
HTR3D	-2.68089	1.95853e-15
DEFB132	-3.76538	4.69297e-08
CXCR3	3.15875	2.82373e-68
TNFRSF4	3.28885	8.5332e-124
TNFRSF18	2.92666	2.63484e-64
FGF3	1.83856	0.000776308
TMPRSS6	2.50437	3.78122e-28
CCK	-2.71846	1.03769e-19
ISG15	1.53868	1.35816e-30
PDCD1	3.31415	4.22857e-55
KIR2DL4	2.39382	1.45617e-46
S100A14	-2.08142	7.64503e-28
NCR1	2.61221	1.20878e-61
HLA-DRB1	1.61527	8.96887e-48
CTSE	2.82287	5.3986e-24
SEMA4A	-1.57002	1.20205e-34
CGB7	2.36941	4.70855e-25
PRTN3	2.67409	2.27743e-17
S100A5	-1.75332	1.67143e-20
ESRRG	-3.06987	1.64087e-51
TLR7	2.07739	2.82777e-41
HLA-DQA1	2.19507	3.84199e-57
S100A2	-3.46708	7.71757e-59
IL27	2.4416	4.62468e-38
GALP	2.42003	3.38348e-05
NMB	2.56735	1.18217e-51
AVPR1B	3.71987	5.32724e-74
CSF2RA	1.92548	1.98298e-61
CARD11	2.10461	7.17987e-37
LPA	-2.18358	1.258e-13
PLXNB3	2.01559	3.68747e-24
CD247	2.57107	1.21465e-86
CD3E	2.63661	1.51511e-57
RORB	-2.20608	2.03097e-15
FCGR3A	3.32135	1.8118e-117
PSMB8	1.62343	1.69129e-93
HLA-DRA	1.71366	3.18303e-51
AGER	2.07397	2.66452e-48
NCR3	1.8261	7.24284e-40
LILRB3	2.44969	5.83993e-85
HLA-G	3.84504	3.18611e-78
HLA-F	2.44095	1.1014e-122
CRLF2	2.33324	5.9052e-25
KLRC2	2.51749	2.64735e-25
KLRC3	2.31833	3.02575e-18
HLA-H	1.72522	8.88437e-65
HLA-A	1.69065	1.88833e-89
IGKC	1.99365	2.04312e-12
IGKJ5	2.5474	1.02405e-11
IGKV4-1	1.9153	2.83995e-11
IGKV5-2	1.80119	4.7351e-07
IGKV3D-11	1.65602	2.19654e-07
IGLV4-69	2.03976	5.0285e-13
IGLV8-61	1.94006	1.35474e-10
IGLV4-60	1.80767	1.83638e-07
IGLV6-57	2.14184	1.02682e-13
IGLV10-54	2.32321	3.73802e-12
IGLV5-52	1.89755	5.70001e-12
IGLV1-51	2.20888	2.15904e-17
IGLV5-48	1.9043	1.94787e-06
IGLV1-47	2.46996	4.85808e-16
IGLV7-46	2.88828	5.18442e-23
IGLV1-44	1.82405	5.56511e-10
IGLV7-43	1.93493	8.37093e-11
IGLV1-40	2.55691	9.0262e-19
IGLV5-37	1.7045	7.13245e-05
IGLV1-36	1.563	1.26254e-06
IGLV2-33	1.95113	2.31442e-06
IGLV3-32	2.3824	5.6019e-06
IGLV3-25	1.83043	1.28943e-10
IGLV2-23	1.82277	1.79141e-10
IGLV3-21	2.17055	8.86077e-13
IGLV3-19	2.21665	1.20299e-14
IGLV2-18	1.56364	2.88619e-07
IGLV3-16	1.80339	1.65706e-06
IGLV3-12	2.22541	7.41092e-13
IGLV2-11	1.62307	5.74285e-09
IGLV3-10	2.10841	3.22795e-12
IGLV3-9	1.98785	2.34006e-10
IGLV3-1	1.80083	1.71068e-09
IGLJ1	2.49563	2.12012e-05
IGLC2	1.89489	1.37318e-12
IGLJ3	1.78546	0.00127749
IGLC3	2.60428	1.50043e-20
IGLC7	2.3796	1.02831e-12
TRGJP2	1.53507	7.83531e-07
TRGV9	1.71553	9.43476e-25
TRGV5	1.74153	1.73274e-18
TRGV4	2.22826	6.42494e-32
TRGV3	1.70749	1.49408e-26
TRBV6-1	2.38935	8.63142e-29
TRBV4-1	3.27221	3.13747e-36
TRBV6-4	1.64899	5.26576e-09
TRBV9	3.03438	1.31846e-41
TRBV10-1	3.31104	1.05002e-17
TRBV11-1	2.5163	3.33508e-12
TRBV6-5	2.97114	3.94076e-41
TRBV6-6	2.59239	7.70877e-29
TRBV5-5	2.81222	1.10024e-21
TRBV7-6	2.96594	1.21061e-28
TRBV5-6	2.66314	1.72699e-29
TRBV5-1	2.38949	1.43878e-32
TRBV4-2	3.56702	2.99231e-41
TRBV19	2.69473	1.26394e-37
TRBV20-1	2.43108	7.27407e-38
TRBV24-1	2.24622	1.95341e-22
TRBC1	2.8443	1.61992e-63
TRBV27	2.94552	6.79215e-29
TRBV28	2.93983	2.09148e-63
TRBJ2-1	2.89014	5.13275e-27
TRBJ2-2	2.56829	7.45378e-18
TRBJ2-3	3.27127	6.07984e-32
TRBJ2-4	2.39944	5.2155e-15
TRBJ2-7	2.75536	1.3905e-27
TRBC2	2.79895	4.26637e-57
TRAV2	2.55339	8.32023e-28
TRAV3	2.50718	6.71373e-28
TRAV4	2.67879	3.49748e-34
TRAV5	2.67118	4.61673e-29
TRAV6	2.19896	6.20287e-20
TRAV8-1	2.24521	1.47039e-19
TRAV10	2.6081	5.14833e-21
TRAV12-1	2.69807	6.97648e-31
TRAV8-2	-1.55589	1.81386e-16
TRAV8-3	2.07071	4.00841e-26
TRAV13-1	2.38816	3.96814e-31
TRAV12-2	2.58757	1.1084e-31
TRAV8-4	2.07359	4.79759e-23
TRAV13-2	2.36016	1.34382e-27
TRAV14DV4	2.4423	4.68758e-27
TRAV9-2	2.25976	2.31576e-27
TRAV12-3	2.49805	4.89581e-29
TRAV8-6	2.25201	4.531e-29
TRAV16	2.40244	5.34738e-28
TRAV17	2.7244	9.90368e-34
TRAV18	1.62817	7.32642e-09
TRAV19	3.12888	4.81748e-45
TRAV20	2.33838	8.66984e-21
TRAV21	2.84377	4.43753e-36
TRAV22	1.56899	3.02676e-13
TRAV23DV6	1.9116	1.41121e-18
TRDV1	3.17483	6.47297e-35
TRAV24	3.2524	6.84563e-28
TRAV25	2.7179	6.89033e-26
TRAV26-1	2.51972	5.22737e-30
TRAV27	3.31435	3.12556e-31
TRAV29DV5	2.39209	9.25378e-31
TRAV26-2	2.6926	2.62083e-21
TRAV34	2.59662	2.98514e-15
TRAV35	2.18236	1.02996e-17
TRAV36DV7	2.25029	2.8895e-20
TRAV38-1	2.503	2.35888e-18
TRAV40	2.16956	4.83271e-08
TRAV41	2.61844	1.38286e-30
TRDV2	1.80518	5.91221e-07
TRDC	2.23956	3.32892e-55
TRAJ34	1.96857	1.03581e-05
TRAJ31	2.30011	1.06331e-06
TRAJ19	1.73718	0.000331972
TRAJ18	2.5743	2.65455e-13
TRAJ17	2.25005	3.86702e-07
TRAJ16	2.10322	1.39966e-06
TRAJ14	1.71896	0.00161797
TRAJ12	2.0797	5.30108e-06
TRAJ11	1.64577	0.000982179
TRAJ10	2.11705	4.70924e-07
TRAJ9	1.87439	7.94339e-06
TRAJ8	1.84792	0.000128895
TRAJ6	2.18232	2.65965e-08
TRAJ5	2.35279	3.40767e-10
TRAJ4	2.36305	2.29611e-09
TRAJ3	2.73148	4.30958e-14
TRAJ2	2.81375	5.3849e-14
TRAJ1	2.89134	1.41272e-16
IGHA2	1.88971	1.01449e-12
IGHG2	1.98919	3.36816e-13
IGHA1	1.63589	4.12871e-10
IGHG1	2.44855	1.77947e-16
IGHG3	2.63771	1.17584e-19
IGHD	1.62388	3.71151e-08
IGHM	2.09434	1.38562e-14
IGHJ2	1.54364	8.33297e-06
IGHJ1	1.69822	0.000104329
IGHD3-3	1.69685	0.00134643
IGHD2-2	1.86837	0.00735116
IGHV6-1	2.28672	1.78434e-12
IGHV1-3	2.28265	2.80227e-10
IGHV3-7	1.63737	8.74477e-08
IGHV3-11	1.6819	7.2208e-09
IGHV3-13	1.60617	2.12388e-07
IGHV3-15	1.92737	3.35504e-12
IGHV3-16	1.527	0.00192393
IGHV1-18	1.9913	4.39858e-12
IGHV3-20	2.21263	1.24345e-11
IGHV3-21	2.08868	5.59153e-13
IGHV3-23	1.78033	1.58387e-10
IGHV1-24	2.07747	5.74587e-11
IGHV2-26	1.94752	1.01791e-09
IGHV3-33	2.01134	7.96401e-12
IGHV4-34	1.79378	1.37316e-10
IGHV3-35	1.63765	8.36969e-07
IGHV3-38	1.57908	2.02444e-06
IGHV4-39	1.85872	8.82595e-10
IGHV1-46	2.18448	1.51705e-13
IGHV3-48	2.59048	1.86742e-17
IGHV3-49	2.09965	4.27253e-13
IGHV5-51	1.71113	3.74299e-09
IGHV3-53	1.86679	5.30928e-10
IGHV4-61	1.58885	1.0024e-06
IGHV3-66	2.17877	3.42546e-13
IGHV1-69	2.27797	1.45801e-12
IGHV3-73	2.20411	9.98421e-15
LAT	3.35733	5.86094e-68
KLRK1	3.38475	5.44034e-61
LTB4R	2.52169	1.69433e-94
LTB4R2	2.1847	1.63643e-71
IRF9	1.68727	1.37984e-35
MUC5AC	1.52903	1.80043e-05
GCGR	-2.24799	8.22653e-06
TNFRSF25	1.83877	7.0217e-35
IFI30	2.3071	7.19719e-48
PLXNA4	-2.42965	1.47845e-27
KIR2DS4	2.85818	1.35496e-36
IGLC6	1.99915	1.94923e-08
IGLV9-49	2.40413	5.03134e-13
IGHV3-64	2.05782	3.88584e-11
HLA-DPB1	2.05741	3.16313e-69
IGKV3D-15	1.70087	5.95732e-07
IGHV4-59	1.56194	1.07485e-08
IGHV3-74	1.68061	1.8272e-10
TDGF1P3	-2.64358	5.67045e-07
IGKV6D-21	1.7715	1.03822e-05
TRBV2	2.43692	2.88147e-31
LTA	2.63234	2.24707e-52
TRGC2	2.30209	7.78775e-45
IFNA14	-4.42332	1.25748e-17
ORM2	3.43526	5.68495e-23
IGKV3D-7	2.63642	2.47567e-08
ORM1	3.41628	3.45618e-17
TRBV10-2	2.78206	1.44795e-20
TRBV5-4	2.26276	8.35948e-27
HLA-DPA1	1.83655	1.20127e-51
IGHV4-31	1.85298	1.97066e-10
TAPBP	1.59713	7.2068e-103
IGHV3-43	1.70636	1.65244e-08
TRBV29-1	2.4739	1.0903e-33
TRGV2	2.71951	1.64812e-38
HLA-B	1.92345	3.0807e-114
TRBV30	2.4285	4.66484e-23
HLA-DQA2	2.45007	1.27942e-27
TRBV3-1	2.34827	2.69471e-28
IGKV2D-30	1.82398	2.13485e-05
APOBEC3G	2.32419	4.29474e-91
IGKV1D-8	1.62101	2.52376e-08
DEFA3	1.88511	6.94204e-06
IGKV1-6	1.75078	4.87757e-09
IGKV1-37	2.32397	0.000771487
IGKV3-20	1.71532	3.61877e-09
IGKV1D-33	2.42063	9.82333e-06
IGKV1-17	1.966	1.54383e-11
KIR3DL2	2.36507	2.30176e-31
IGKV1-8	1.54575	4.25717e-07
IGKV1-16	1.94809	2.26613e-11
HLA-DOB	2.16665	1.03749e-34
TDGF1	-3.21734	5.42272e-18
IGKV1D-16	2.03144	1.13665e-10
IGKV2-24	1.69212	2.47389e-09
IGKV3-11	2.00249	6.27852e-12
IGKV2D-24	1.63182	5.32345e-07
TRBV11-2	2.46467	4.87122e-28
IGKV1-9	1.6618	4.89824e-09
KIR3DL3	1.96279	5.07602e-05
IGKV1-33	2.69634	7.65915e-09
IGKV1-39	1.87471	7.64766e-06
IGKV2D-28	2.28448	0.000111163
IGKV1D-17	1.79764	5.11481e-06
IGHJ3	1.9975	4.40725e-10
IGKV3-7	1.50761	1.34348e-06
IGKV2D-29	1.96906	7.57102e-11
IGKV1-5	1.63845	7.72613e-09
KIR2DL3	2.56158	1.80754e-42
IGKV2-28	3.03701	1.99046e-09
IGKV3-15	1.92701	7.89256e-12
APOBEC3C	2.09395	2.14769e-75
IGKV2D-40	1.57102	8.65664e-06
IGKV1D-39	1.96509	1.13063e-05
TRBV6-7	1.61364	0.000809618
TRBV7-7	2.97878	1.22285e-16
TRBV7-4	2.77165	9.93745e-19
IGKV1-13	2.61104	1.45907e-08
TRAV1-1	2.56979	5.64759e-19
TRAV1-2	2.15164	6.0846e-20
TRDV3	1.66392	1.03328e-07
MC1R	1.58272	2.16036e-32
TUBB3	1.59246	8.91848e-12
GH1	1.75227	3.42777e-10
MMP12	2.12524	5.08001e-10
IGHV3-30	2.40882	3.24418e-17
CCL5	3.22018	5.75453e-83
IGHV2-70	1.68669	2.00973e-07
TRBV12-3	2.46679	9.38602e-25
TRBV12-5	2.59712	1.57898e-14
CCL4	2.64195	7.00175e-69
CCL18	5.6763	1.06284e-86
TRBV14	2.43098	3.34616e-23
TRBV10-3	2.02371	5.05768e-19
CCL4L2	2.54909	4.87695e-40
CCL3L3	1.69408	1.8805e-16
TRBV13	2.92795	5.48501e-25
TRBV18	2.34023	5.9258e-26
IGKV1D-13	1.66761	1.41143e-06
TRBV11-3	2.71749	1.45011e-15
TRBV15	3.42355	2.37217e-30
TRBV12-4	2.56598	3.66279e-28
CCL3	1.82249	4.18627e-27
TRAC	2.09473	1.32586e-39
TRBV7-9	2.85315	1.94066e-41
IGLV2-8	1.82444	1.73796e-10
TRAJ37	1.57296	0.000793657
