# Supplementary material for: A novel immune-related gene signature for predicting immunotherapy outcomes and survival in clear cell renal cell carcinoma
Source: Sci Rep. 2023 Nov 2;13:18922. doi: 10.1038/s41598-023-45966-8 (PMC10622518; doi:10.1038/s41598-023-45966-8)
Supplement: Supplementary file 3 — Supplementary Table S2. [file 41598_2023_45966_MOESM3_ESM.xlsx]

## Sheet: Sheet 1
Table S2. The enrich KEGG analyses in involved differentially expressed immune-related genes in ccRCC
Ontology	ID	Description	GeneRatio	p.adjust	qvalue	geneID	Count
KEGG	hsa04060	Cytokine-cytokine receptor interaction	105/356	1.95e-68	1.45e-68	AMH/FASLG/TNFRSF17/BMP3/BMP6/BMP7/BMPR1B/CD4/TNFSF8/CD40/CD70/CCR5/CCR6/CCR7/CCR8/CSF1R/CSF2/CSF2RA/CSF3R/CX3CR1/EPO/GH1/CCR10/CXCR3/CXCL2/IFNA14/IFNG/IL2/IL2RA/IL2RB/IL2RG/IL3/IL4/IL5RA/IL9R/IL10RA/IL11/IL12B/IL12RB1/IL12RB2/IL13/IL16/TNFRSF9/INHBB/CXCL10/LTA/CXCL9/NGF/NGFR/NODAL/OSM/PF4V1/PRL/PRLR/CCL1/CCL3/CCL4/CCL5/CCL11/CCL18/CCL20/CCL25/CXCL11/CXCL5/XCL1/XCL2/TGFB1/TNFRSF4/CXCR4/TNFSF11/TNF…	105
KEGG	hsa04061	Viral protein interaction with cytokine and cytokine receptor	43/356	1.77e-30	1.32e-30	CCR5/CCR6/CCR7/CCR8/CSF1R/CX3CR1/CCR10/CXCR3/CXCL2/IL2/IL2RA/IL2RB/IL2RG/IL10RA/CXCL10/LTA/CXCL9/PF4V1/CCL1/CCL3/CCL4/CCL5/CCL11/CCL18/CCL20/CCL25/CXCL11/CXCL5/XCL1/XCL2/CXCR4/TNFSF14/TNFRSF14/IL18RAP/CCL4L2/CXCL13/IL37/IL19/IL20RB/CCL28/ACKR3/IL22RA1/CCL3L3	43
KEGG	hsa04612	Antigen processing and presentation	35/356	1.58e-25	1.18e-25	CD4/CD8A/CD8B/CD74/CTSS/HLA-A/HLA-B/HLA-DOB/HLA-DPA1/HLA-DPB1/HLA-DQA1/HLA-DQA2/HLA-DQB1/HLA-DRA/HLA-DRB1/HLA-F/HLA-G/HSPA2/HSPA6/IFNG/KIR2DL1/KIR2DL3/KIR2DL4/KIR2DS4/KIR3DL1/KIR3DL2/KLRC1/KLRC2/KLRC3/KLRD1/TAP1/TAPBP/KLRC4/IFI30/KIR3DL3	35
KEGG	hsa04650	Natural killer cell mediated cytotoxicity	43/356	5.22e-25	3.90e-25	FASLG/CD247/CD48/CSF2/FCER1G/FCGR3A/GZMB/HLA-A/HLA-B/HLA-G/IFNA14/IFNG/ITGAL/ITGB2/KIR2DL1/KIR2DL3/KIR2DS4/KIR3DL1/KIR3DL2/KLRC1/KLRC2/KLRC3/KLRD1/LCP2/SH2D1A/PRF1/PRKCG/RAC2/SH3BP2/TYROBP/VAV1/ZAP70/NCR2/NCR1/HCST/KLRK1/LAT/CD244/SHC3/KIR3DL3/RAET1E/RAET1L/NCR3	43
KEGG	hsa05332	Graft-versus-host disease	25/356	3.06e-22	2.28e-22	FASLG/CD86/GZMB/HLA-A/HLA-B/HLA-DOB/HLA-DPA1/HLA-DPB1/HLA-DQA1/HLA-DQA2/HLA-DQB1/HLA-DRA/HLA-DRB1/HLA-F/HLA-G/IFNG/IL2/KIR2DL1/KIR2DL3/KIR3DL1/KIR3DL2/KLRC1/KLRD1/PRF1/KIR3DL3	25
KEGG	hsa05330	Allograft rejection	21/356	9.76e-18	7.29e-18	FASLG/CD86/CD40/GZMB/HLA-A/HLA-B/HLA-DOB/HLA-DPA1/HLA-DPB1/HLA-DQA1/HLA-DQA2/HLA-DQB1/HLA-DRA/HLA-DRB1/HLA-F/HLA-G/IFNG/IL2/IL4/IL12B/PRF1	21
KEGG	hsa04630	JAK-STAT signaling pathway	39/356	1.99e-17	1.49e-17	CSF2/CSF2RA/CSF3R/EGF/EPO/GH1/IFNA14/IFNG/IL2/IL2RA/IL2RB/IL2RG/IL3/IL4/IL5RA/IL9R/IL10RA/IL11/IL12B/IL12RB1/IL12RB2/IL13/OSM/PDGFRA/PRL/PRLR/OSMR/IRF9/IL19/IL21R/IL22/IL20RB/IFNK/IL22RA1/IL21/CRLF2/IL22RA2/IFNL2/IFNL1	39
KEGG	hsa05320	Autoimmune thyroid disease	23/356	1.62e-16	1.21e-16	FASLG/CD86/CD40/CGA/CTLA4/GZMB/HLA-A/HLA-B/HLA-DOB/HLA-DPA1/HLA-DPB1/HLA-DQA1/HLA-DQA2/HLA-DQB1/HLA-DRA/HLA-DRB1/HLA-F/HLA-G/IFNA14/IL2/IL4/PRF1/TSHR	23
KEGG	hsa04640	Hematopoietic cell lineage	30/356	1.95e-16	1.46e-16	CD1A/CD1D/CD3D/CD3E/CD3G/CD4/CD8A/CD8B/CD14/CR2/CSF1R/CSF2/CSF2RA/CSF3R/EPO/HLA-DOB/HLA-DPA1/HLA-DPB1/HLA-DQA1/HLA-DQA2/HLA-DQB1/HLA-DRA/HLA-DRB1/IL2RA/IL3/IL4/IL5RA/IL9R/IL11/KITLG	30
KEGG	hsa04658	Th1 and Th2 cell differentiation	28/356	2.01e-15	1.50e-15	CD3D/CD3E/CD3G/CD247/CD4/HLA-DOB/HLA-DPA1/HLA-DPB1/HLA-DQA1/HLA-DQA2/HLA-DQB1/HLA-DRA/HLA-DRB1/IFNG/IL2/IL2RA/IL2RB/IL2RG/IL4/IL12B/IL12RB1/IL12RB2/IL13/JAG2/PRKCQ/ZAP70/LAT/DLL4	28
