# Supplementary material for: A novel immune-related gene signature for predicting immunotherapy outcomes and survival in clear cell renal cell carcinoma
Source: Sci Rep. 2023 Nov 2;13:18922. doi: 10.1038/s41598-023-45966-8 (PMC10622518; doi:10.1038/s41598-023-45966-8)
Supplement: Supplementary file 4 — Supplementary Table S3. [file 41598_2023_45966_MOESM4_ESM.xlsx]

## Sheet: Sheet 1
Table S3. Top 15 GO term (BP, CC, and MF) related to differentially expressed genes in ccRCC
Ontology	ID	Description	GeneRatio	p.adjust	Count
BP	GO:0006959	humoral immune response	126/630	7.87e-92	126
BP	GO:0002449	lymphocyte mediated immunity	122/630	1.03e-87	122
BP	GO:0002460	adaptive immune response based on somatic recombination of immune receptors built from immunoglobulin superfamily domains	119/630	1.24e-82	119
BP	GO:0019724	B cell mediated immunity	95/630	6.05e-78	95
BP	GO:0002455	humoral immune response mediated by circulating immunoglobulin	81/630	2.07e-76	81
CC	GO:0042101	T cell receptor complex	98/635	1.50e-119	98
CC	GO:0019814	immunoglobulin complex	104/635	9.53e-115	104
CC	GO:0098802	plasma membrane receptor complex	112/635	1.37e-88	112
CC	GO:0009897	external side of plasma membrane	120/635	2.04e-82	120
CC	GO:0042571	immunoglobulin complex, circulating	46/635	3.83e-49	46
MF	GO:0003823	antigen binding	98/513	2.18e-108	98
MF	GO:0048018	receptor ligand activity	141/513	3.00e-102	141
MF	GO:0005125	cytokine activity	72/513	6.47e-54	72
MF	GO:0034987	immunoglobulin receptor binding	46/513	1.65e-49	46
MF	GO:0005126	cytokine receptor binding	68/513	8.05e-41	68
