# Supplementary material for: A novel immune-related gene signature for predicting immunotherapy outcomes and survival in clear cell renal cell carcinoma
Source: Sci Rep. 2023 Nov 2;13:18922. doi: 10.1038/s41598-023-45966-8 (PMC10622518; doi:10.1038/s41598-023-45966-8)
Supplement: Supplementary file 5 — Supplementary Table S4. [file 41598_2023_45966_MOESM5_ESM.xlsx]

## Sheet: Sheet1
Table S4. Gene-Set Enrichment Analysis in ccRCC
GSEA enrich	NES	p.adjust	FDR
cytokine-cytokine receptor interaction	2.268	0.039	0.029
chemokine signaling pathway	2.122	0.039	0.029
reactome chemokine receptors bind chemokines	2.11	0.039	0.029
pid_il12_2pathway	2.097	0.039	0.029
pid_cd8_tcr_downstream_pathway	2.246	0.039	0.029
