# Supplementary material for: A novel immune-related gene signature for predicting immunotherapy outcomes and survival in clear cell renal cell carcinoma
Source: Sci Rep. 2023 Nov 2;13:18922. doi: 10.1038/s41598-023-45966-8 (PMC10622518; doi:10.1038/s41598-023-45966-8)
Supplement: Supplementary file 6 — Supplementary Table S5. [file 41598_2023_45966_MOESM6_ESM.xlsx]

## Sheet: Sheet 1
Table S5. OS-related prognostic DEIRGs
ESM1
IGHV1-24
FCGR2B
IGLC3
SLPI
IGHV3-21
BMP7
PGLYRP4
PDK1
FABP5
IGKV1-33
IGKV3-20
VCAM1
IGLV3-1
IGLV3-21
OBP2A
HLA-H
TYMP
CCL28
CMTM4
SCGB3A1
PI3
ZAP70
CCL11
TUBB3
TRBV12-5
NOD2
HAMP
LAT
CXCL2
SAA1
PRKCG
IGLV6-57
PRLR
CGA
SAA2
SEMA5B
RNASE2
FGF1
IGHV4-61
OASL
HCST
PRKCQ
IL20RB
OPRD1
AVPR1B
IL4
AGRP
TMPRSS6
KLRK1
CTLA4
UCN
KIR2DL4
AQP9
IGLC6
SCG2
MUC5AC
TNFSF8
SYTL1
PLAUR
MCHR1
SST
BTC
IGLV3-10
TLR3
EDN1
GNRH1
IGLV3-9
IGKV5-2
CLEC4M
IGKV3D-15
IGHG3
KIR3DL1
SEMA6D
GDF3
SORT1
PGLYRP2
BPIFB1
IGLV1-44
LBP
TLR7
PTH1R
IGKV3-11
MASP1
LTB4R
TNFSF14
CYBB
IGLV5-52
SEMA6A
CHP2
PRTN3
IGKV1-39
IGLC2
PLXNB3
LCN1
IGHG2
IL11
ANGPTL3
PDGFD
GREM2
PTGER3
PTGER1
CD72
IL37
IGLV9-49
MC1R
BMP1
AVPR2
PAEP
AMH
IGHG1
IGLV5-37
KITLG
RAET1E
IL27
GREM1
LTB4R2
FLT1
IGHV3-38
KLRC2
IGLV3-19
CCL25
IGHV3-30
INHBE
C8G
MDK
PDIA2
IRF7
CRP
NR3C2
IGKV1-9
IL1RL1
CGB7
TFR2
NGFR
ORM2
TRBV9
TNFSF11
IL16
GDF7
KL
BDNF
THRB
ESRRG
KIR2DL1
JAG2
CXCL5
PTGDS
IGHV3-48
CCR10
HMOX1
LILRB3
APOBEC3H
AGER
GDF6
TGFBR3
IGKC
APLN
BPHL
TNFRSF18
TGFA
CX3CR1
IGKV1D-8
CSF2
IGHA1
BMP6
SEMA3G
TLR8
BIRC5
TRGV9
IGHV3-35
NPPA
IGLV1-47
LCN2
TNFSF13B
IRF9
AZU1
PLAU
NOS1
CTSE
SERPIND1
OSM
SLC11A1
MMP12
IGHV3-33
MMP9
EPGN
NRG3
IFI30
CHGA
CXCL13
IGKV3-15
UMODL1
