# Supplementary material for: A novel immune-related gene signature for predicting immunotherapy outcomes and survival in clear cell renal cell carcinoma
Source: Sci Rep. 2023 Nov 2;13:18922. doi: 10.1038/s41598-023-45966-8 (PMC10622518; doi:10.1038/s41598-023-45966-8)
Supplement: Supplementary file 7 — Supplementary Table S6. [file 41598_2023_45966_MOESM7_ESM.xlsx]

## Sheet: RiskScore
Table S6. The IRGPM risk score distribution of each ccRCC patients
sample_id	event	time	RiskScore	Group
TCGA-3Z-A93Z-01A-11R-A37O-07	0	385	-0.77443	Low
TCGA-6D-AA2E-01A-11R-A37O-07	0	362	-0.0727489	Low
TCGA-A3-3306-01A-01R-0864-07	0	1120	-0.150155	Low
TCGA-A3-3307-01A-01R-0864-07	0	1436	-0.299105	Low
TCGA-A3-3308-01A-02R-1325-07	0	16	0.713774	High
TCGA-A3-3311-01A-02R-1325-07	1	1191	-0.603799	Low
TCGA-A3-3313-01A-02R-1325-07	1	735	-0.289307	Low
TCGA-A3-3316-01A-01R-0864-07	0	1493	1.19916	High
TCGA-A3-3317-01A-02R-1325-07	0	1491	0.245589	High
TCGA-A3-3319-01A-02R-1325-07	0	1130	0.833072	High
TCGA-A3-3320-01A-02R-1325-07	0	1508	-0.285243	Low
TCGA-A3-3322-01A-02R-1325-07	0	1478	0.290969	High
TCGA-A3-3323-01A-02R-1325-07	0	1106	0.568756	High
TCGA-A3-3324-01A-02R-1325-07	0	1186	-0.781044	Low
TCGA-A3-3325-01A-01R-0864-07	1	1170	-0.254987	Low
TCGA-A3-3326-01A-01R-0864-07	0	1137	0.115714	Low
TCGA-A3-3328-01A-01R-0864-07	0	1385	-0.0475044	Low
TCGA-A3-3329-01A-01R-0864-07	0	1624	-0.164606	Low
TCGA-A3-3331-01A-02R-1325-07	0	1485	-0.234338	Low
TCGA-A3-3335-01A-01R-0864-07	0	1886	1.23101	High
TCGA-A3-3343-01A-01R-0864-07	0	945	-0.286079	Low
TCGA-A3-3346-01A-01R-1766-07	1	137	1.90508	High
TCGA-A3-3347-01A-02R-1325-07	1	1610	1.49688	High
TCGA-A3-3349-01A-01R-1188-07	0	1385	-0.495186	Low
TCGA-A3-3351-01A-02R-1325-07	0	910	-0.487938	Low
TCGA-A3-3352-01A-01R-0864-07	1	561	-0.941098	Low
TCGA-A3-3357-01A-02R-1420-07	0	2688	-0.159566	Low
TCGA-A3-3358-01A-01R-1541-07	0	1307	0.759317	High
TCGA-A3-3359-01A-01R-0864-07	0	2504	0.0258503	Low
TCGA-A3-3362-01A-02R-1325-07	0	1559	-0.137516	Low
TCGA-A3-3363-01A-01R-0864-07	0	319	0.120901	Low
TCGA-A3-3365-01A-01R-0864-07	0	873	-0.365475	Low
TCGA-A3-3367-01A-02R-1420-07	0	2270	-0.287246	Low
TCGA-A3-3370-01A-02R-1420-07	0	2274	-0.956299	Low
TCGA-A3-3372-01A-02R-1325-07	0	735	0.0132407	Low
TCGA-A3-3373-01A-02R-1420-07	0	1621	-1.12171	Low
TCGA-A3-3374-01A-02R-1325-07	0	1314	0.379924	High
TCGA-A3-3376-01A-02R-1420-07	1	1696	-0.759052	Low
TCGA-A3-3378-01A-02R-1325-07	0	630	1.69212	High
TCGA-A3-3380-01A-01R-0864-07	0	567	-0.728137	Low
TCGA-A3-3382-01A-02R-1325-07	0	574	0.322258	High
TCGA-A3-3383-01A-02R-1325-07	0	861	1.16787	High
TCGA-A3-3385-01A-02R-1420-07	0	1993	-0.876903	Low
TCGA-A3-3387-01A-01R-1541-07	0	617	1.78798	High
TCGA-A3-A6NI-01A-11R-A33J-07	0	1018	0.337077	High
TCGA-A3-A6NJ-01A-12R-A33J-07	0	468	-0.265253	Low
TCGA-A3-A6NL-01A-11R-A33J-07	0	689	-0.365475	Low
TCGA-A3-A6NN-01A-12R-A33J-07	0	3	-0.591046	Low
TCGA-A3-A8CQ-01A-11R-A37O-07	0	3	0.0288962	Low
TCGA-A3-A8OV-01A-11R-A37O-07	0	340	0.676475	High
TCGA-A3-A8OW-01A-11R-A37O-07	0	323	-0.708147	Low
TCGA-AK-3425-01A-02R-1277-07	0	3343	0.839685	High
TCGA-AK-3426-01A-02R-1325-07	1	885	1.90508	High
TCGA-AK-3427-01A-01R-0864-07	0	3583	-0.2109	Low
TCGA-AK-3428-01A-02R-1277-07	0	3728	0.151762	Low
TCGA-AK-3429-01A-02R-1325-07	0	3328	-0.483327	Low
TCGA-AK-3431-01A-02R-1277-07	1	2241	0.395835	High
TCGA-AK-3433-01A-02R-1277-07	0	3409	0.165457	Low
TCGA-AK-3434-01A-02R-1277-07	0	2087	0.575652	High
TCGA-AK-3436-01A-02R-1325-07	0	3331	0.420844	High
TCGA-AK-3440-01A-02R-1277-07	0	2865	0.327046	High
TCGA-AK-3443-01A-02R-1325-07	0	1423	-0.2109	Low
TCGA-AK-3445-01A-02R-1277-07	0	2392	1.60737	High
TCGA-AK-3447-01A-01R-1766-07	0	1217	-0.2109	Low
TCGA-AK-3450-01A-02R-1277-07	0	1779	-0.79131	Low
TCGA-AK-3451-01A-02R-1188-07	0	2868	0.768127	High
TCGA-AK-3453-01A-02R-1277-07	0	2531	0.492205	High
TCGA-AK-3454-01A-02R-1277-07	0	874	1.49688	High
TCGA-AK-3455-01A-01R-0864-07	1	683	0.759317	High
TCGA-AK-3456-01A-02R-1325-07	0	1143	-0.502353	Low
TCGA-AK-3458-01A-01R-1503-07	0	1168	0.791516	High
TCGA-AK-3460-01A-02R-1277-07	0	2508	0.115714	Low
TCGA-AK-3461-01A-02R-1277-07	0	2217	-0.182004	Low
TCGA-AK-3465-01A-02R-1325-07	0	369	-0.0475044	Low
TCGA-AS-3777-01A-01R-0864-07	0	1238	0.540347	High
TCGA-AS-3778-01A-01R-A32Z-07	0	43	-0.0846376	Low
TCGA-B0-4688-01A-01R-1277-07	1	101	1.90508	High
TCGA-B0-4690-01A-01R-1277-07	1	43	1.41129	High
TCGA-B0-4691-01A-01R-1277-07	1	139	1.78798	High
TCGA-B0-4693-01A-01R-1277-07	1	77	0.842735	High
TCGA-B0-4694-01A-01R-1277-07	1	106	0.950173	High
TCGA-B0-4696-01A-01R-1277-07	1	866	1.60737	High
TCGA-B0-4697-01A-01R-1277-07	1	578	1.90508	High
TCGA-B0-4698-01A-01R-1503-07	1	42	1.90508	High
TCGA-B0-4699-01A-01R-1277-07	1	110	1.69418	High
TCGA-B0-4700-01A-02R-1541-07	1	1980	1.62459	High
TCGA-B0-4701-01A-01R-1277-07	1	238	1.18048	High
TCGA-B0-4703-01A-01R-1277-07	1	182	1.49688	High
TCGA-B0-4706-01A-01R-1503-07	1	65	1.47766	High
TCGA-B0-4707-01A-01R-1277-07	1	600	1.49488	High
TCGA-B0-4710-01A-01R-1503-07	0	1755	0.492402	High
TCGA-B0-4712-01A-01R-1503-07	1	1337	1.41129	High
TCGA-B0-4713-01A-01R-1277-07	1	202	1.19716	High
TCGA-B0-4714-01A-01R-1277-07	1	99	0.759667	High
TCGA-B0-4718-01A-01R-1277-07	0	1778	1.10667	High
TCGA-B0-4810-01A-01R-1503-07	1	478	1.12233	High
TCGA-B0-4811-01A-01R-1503-07	1	1417	1.32946	High
TCGA-B0-4813-01A-01R-1277-07	1	18	1.29758	High
TCGA-B0-4814-01A-01R-1277-07	1	168	-0.00344928	Low
TCGA-B0-4815-01A-01R-1503-07	1	1588	1.77537	High
TCGA-B0-4816-01A-01R-1503-07	1	1371	0.448255	High
TCGA-B0-4817-01A-01R-1277-07	1	1019	1.2773	High
TCGA-B0-4818-01A-01R-1503-07	1	510	-0.495186	Low
TCGA-B0-4819-01A-01R-1277-07	1	183	1.78798	High
TCGA-B0-4821-01A-01R-1503-07	1	1230	1.90508	High
TCGA-B0-4822-01A-01R-1277-07	1	1111	1.49688	High
TCGA-B0-4823-01A-02R-1420-07	1	454	-0.684987	Low
TCGA-B0-4824-01A-01R-1277-07	1	1657	0.115714	Low
TCGA-B0-4827-01A-02R-1420-07	1	885	0.917828	High
TCGA-B0-4828-01A-01R-1277-07	1	307	1.16787	High
TCGA-B0-4833-01A-01R-1305-07	1	2386	0.481939	High
TCGA-B0-4834-01A-01R-1305-07	1	2090	-0.2109	Low
TCGA-B0-4836-01A-01R-1305-07	1	1238	1.69212	High
TCGA-B0-4837-01A-01R-1305-07	1	1378	1.52873	High
TCGA-B0-4838-01A-01R-1305-07	1	834	-0.20283	Low
TCGA-B0-4839-01A-01R-1305-07	1	1639	0.0958592	Low
TCGA-B0-4841-01A-01R-1277-07	1	204	0.376356	High
TCGA-B0-4842-01A-02R-1420-07	1	1724	1.52873	High
TCGA-B0-4843-01A-01R-1277-07	1	320	1.04435	High
TCGA-B0-4844-01A-01R-1277-07	1	313	1.08122	High
TCGA-B0-4845-01A-01R-1277-07	1	1986	1.18786	High
TCGA-B0-4846-01A-01R-1277-07	1	1200	-0.578436	Low
TCGA-B0-4847-01A-01R-1277-07	1	793	1.05077	High
TCGA-B0-4848-01A-01R-1277-07	1	883	0.581887	High
TCGA-B0-4849-01A-01R-1277-07	1	69	1.29758	High
TCGA-B0-4852-01A-01R-1503-07	1	1121	-0.303313	Low
TCGA-B0-4945-01A-01R-1420-07	1	2145	1.03917	High
TCGA-B0-5075-01A-01R-1334-07	1	637	0.37835	High
TCGA-B0-5077-01A-01R-1334-07	1	1317	0.591661	High
TCGA-B0-5080-01A-01R-1503-07	1	342	0.415825	High
TCGA-B0-5081-01A-01R-1334-07	1	362	1.90508	High
TCGA-B0-5083-01A-02R-1420-07	1	1045	-0.619105	Low
TCGA-B0-5084-01A-01R-1334-07	1	222	1.90508	High
TCGA-B0-5085-01A-01R-1334-07	1	770	0.540092	High
TCGA-B0-5088-01A-01R-1334-07	1	563	1.14683	High
TCGA-B0-5092-01A-01R-1420-07	1	459	1.65827	High
TCGA-B0-5094-01A-01R-1420-07	1	333	1.77537	High
TCGA-B0-5095-01A-01R-1420-07	1	245	1.16682	High
TCGA-B0-5096-01A-01R-1420-07	1	68	1.03493	High
TCGA-B0-5097-01A-01R-1420-07	0	665	1.03493	High
TCGA-B0-5098-01A-01R-1420-07	1	1584	1.23101	High
TCGA-B0-5099-01A-01R-1420-07	1	485	-0.572811	Low
TCGA-B0-5100-01A-01R-1420-07	1	1913	0.623539	High
TCGA-B0-5102-01A-01R-1420-07	1	2764	-0.00881004	Low
TCGA-B0-5104-01A-01R-1420-07	1	2752	-0.21971	Low
TCGA-B0-5106-01A-01R-1420-07	1	1598	1.04642	High
TCGA-B0-5107-01A-01R-1420-07	1	927	0.992267	High
TCGA-B0-5108-01A-01R-1420-07	0	1782	1.50874	High
TCGA-B0-5109-01A-02R-1420-07	1	587	1.90508	High
TCGA-B0-5110-01A-01R-1420-07	0	2009	0.0324641	Low
TCGA-B0-5113-01A-01R-1420-07	0	1175	0.0132407	Low
TCGA-B0-5115-01A-01R-1420-07	0	1604	0.698468	High
TCGA-B0-5116-01A-02R-1420-07	0	1274	-0.503256	Low
TCGA-B0-5117-01A-01R-1420-07	0	1608	-0.0475044	Low
TCGA-B0-5119-01A-02R-1420-07	0	1552	-1.40221	Low
TCGA-B0-5120-01A-01R-1420-07	0	1169	-0.276433	Low
TCGA-B0-5121-01A-02R-1420-07	0	1485	0.131887	Low
TCGA-B0-5399-01A-01R-1503-07	0	1411	-0.35985	Low
TCGA-B0-5400-01A-01R-1503-07	0	1733	0.717223	High
TCGA-B0-5402-01A-01R-1503-07	0	1290	-0.581748	Low
TCGA-B0-5690-01A-11R-1541-07	0	3392	-0.759052	Low
TCGA-B0-5691-01A-11R-1541-07	0	3431	-0.741831	Low
TCGA-B0-5692-01A-11R-1541-07	0	3944	-0.155325	Low
TCGA-B0-5693-01A-11R-1541-07	0	4074	0.0324641	Low
TCGA-B0-5694-01A-11R-1541-07	1	480	0.591079	High
TCGA-B0-5695-01A-11R-1541-07	0	2150	-1.40221	Low
TCGA-B0-5696-01A-11R-1541-07	0	2609	-0.2109	Low
TCGA-B0-5697-01A-11R-1541-07	0	2630	0.559571	High
TCGA-B0-5698-01A-11R-1672-07	0	3631	0.301517	High
TCGA-B0-5699-01A-11R-1541-07	0	3841	-0.600487	Low
TCGA-B0-5700-01A-11R-1541-07	0	1790	-0.0978784	Low
TCGA-B0-5701-01A-11R-1541-07	0	2461	-0.175604	Low
TCGA-B0-5702-01A-11R-1541-07	0	2172	0.257449	High
TCGA-B0-5703-01A-11R-1541-07	0	2246	0.204151	High
TCGA-B0-5705-01A-11R-1541-07	0	4537	-1.28511	Low
TCGA-B0-5706-01A-11R-1541-07	0	3205	0.32881	High
TCGA-B0-5707-01A-11R-1541-07	0	3744	0.82403	High
TCGA-B0-5709-01A-11R-1541-07	0	3974	-0.203885	Low
TCGA-B0-5710-01A-11R-1672-07	0	2430	-0.0404327	Low
TCGA-B0-5711-01A-11R-1672-07	0	3989	-0.0727782	Low
TCGA-B0-5712-01A-11R-1672-07	0	2722	0.493798	High
TCGA-B0-5713-01A-11R-1672-07	0	2782	-0.54148	Low
TCGA-B0-5812-01A-11R-1672-07	0	3834	-1.1554	Low
TCGA-B2-3923-01A-02R-1325-07	0	992	0.446294	High
TCGA-B2-3924-01A-02R-1325-07	0	1092	-0.695451	Low
TCGA-B2-4098-01A-02R-1325-07	1	51	1.29578	High
TCGA-B2-4099-01A-02R-1188-07	0	972	0.351082	High
TCGA-B2-4101-01A-02R-1277-07	0	648	1.14965	High
TCGA-B2-4102-01A-02R-1325-07	0	952	-0.299105	Low
TCGA-B2-5633-01A-01R-1541-07	0	963	-1.02766	Low
TCGA-B2-5635-01A-01R-1541-07	0	755	-1.02585	Low
TCGA-B2-5636-01A-02R-1541-07	0	919	-0.0476815	Low
TCGA-B2-5639-01A-01R-1541-07	1	1003	-0.483327	Low
TCGA-B2-5641-01A-01R-1541-07	0	656	-0.533861	Low
TCGA-B2-A4SR-01A-11R-A266-07	0	507	-0.792904	Low
TCGA-B4-5377-01A-01R-1503-07	0	365	-0.876153	Low
TCGA-B4-5378-01A-01R-1503-07	0	175	-0.0476815	Low
TCGA-B4-5832-01A-11R-1672-07	0	155	0.47041	High
TCGA-B4-5834-01A-11R-1672-07	0	38	-1.05216	Low
TCGA-B4-5835-01A-11R-1672-07	0	16	-0.175604	Low
TCGA-B4-5836-01A-11R-1672-07	0	141	-0.0476815	Low
TCGA-B4-5838-01A-11R-1672-07	0	166	-0.570144	Low
TCGA-B4-5843-01A-11R-1672-07	0	11	-1.07215	Low
TCGA-B4-5844-01A-11R-1672-07	0	7	-0.987391	Low
TCGA-B8-4143-01A-01R-1188-07	1	709	1.90508	High
TCGA-B8-4146-01B-11R-1672-07	0	511	-0.781044	Low
TCGA-B8-4148-01A-02R-1325-07	0	1520	-0.299105	Low
TCGA-B8-4151-01A-01R-1188-07	0	1299	-0.406749	Low
TCGA-B8-4153-01B-11R-1672-07	0	762	0.376356	High
TCGA-B8-4154-01A-01R-1188-07	0	1380	-0.128058	Low
TCGA-B8-4619-01A-02R-1325-07	0	523	1.11856	High
TCGA-B8-4620-01A-02R-1325-07	0	777	0.449479	High
TCGA-B8-4621-01A-01R-1503-07	0	788	0.0852435	Low
TCGA-B8-4622-01A-02R-1277-07	0	1525	0.42068	High
TCGA-B8-5158-01A-01R-1420-07	0	1218	1.03493	High
TCGA-B8-5159-01A-01R-1420-07	0	722	-1.10449	Low
TCGA-B8-5162-01A-01R-1420-07	0	36	-0.278494	Low
TCGA-B8-5163-01A-01R-1420-07	0	822	1.24789	High
TCGA-B8-5164-01A-01R-1420-07	0	26	-0.651333	Low
TCGA-B8-5165-01A-01R-1420-07	0	737	-0.908412	Low
TCGA-B8-5545-01A-01R-1672-07	0	1525	-0.761821	Low
TCGA-B8-5546-01A-01R-1541-07	0	505	-0.79131	Low
TCGA-B8-5549-01A-01R-1541-07	0	194	-1.40221	Low
TCGA-B8-5550-01A-01R-1541-07	0	1476	0.251824	High
TCGA-B8-5551-01A-01R-1541-07	0	16	1.13079	High
TCGA-B8-5552-01B-11R-1672-07	0	1046	-0.1712	Low
TCGA-B8-5553-01A-01R-1541-07	0	435	-0.908412	Low
TCGA-B8-A54D-01A-21R-A266-07	0	830	1.36055	High
TCGA-B8-A54E-01A-11R-A266-07	0	909	0.0465491	Low
TCGA-B8-A54F-01A-11R-A266-07	0	519	0.494464	High
TCGA-B8-A54G-01A-11R-A266-07	0	53	1.78798	High
TCGA-B8-A54H-01A-11R-A33J-07	0	256	-0.675802	Low
TCGA-B8-A54I-01A-21R-A33J-07	0	150	0.897838	High
TCGA-B8-A54J-01A-11R-A33J-07	0	528	-0.214349	Low
TCGA-B8-A54K-01A-11R-A33J-07	0	469	-1.05216	Low
TCGA-B8-A7U6-01A-12R-A37O-07	0	495	0.911429	High
TCGA-B8-A8YJ-01A-13R-A39I-07	0	431	0.909367	High
TCGA-BP-4158-01A-02R-1289-07	0	3377	-0.394964	Low
TCGA-BP-4159-01A-02R-1289-07	1	2601	0.298554	High
TCGA-BP-4160-01A-02R-1289-07	0	2881	-1.05954	Low
TCGA-BP-4161-01A-02R-1325-07	0	2746	0.534383	High
TCGA-BP-4162-01A-02R-1325-07	0	3074	-0.578436	Low
TCGA-BP-4163-01A-02R-1325-07	0	2839	0.0746085	Low
TCGA-BP-4164-01A-02R-1325-07	1	992	-0.415791	Low
TCGA-BP-4165-01A-02R-1289-07	0	3037	0.759667	High
TCGA-BP-4166-01A-02R-1289-07	0	13	-0.328001	Low
TCGA-BP-4167-01A-02R-1325-07	0	2718	0.47041	High
TCGA-BP-4169-01A-02R-1289-07	1	701	1.28598	High
TCGA-BP-4170-01A-02R-1289-07	1	2343	-0.332789	Low
TCGA-BP-4173-01A-02R-1289-07	0	1893	0.958584	High
TCGA-BP-4174-01A-02R-1289-07	0	1879	0.137781	Low
TCGA-BP-4176-01A-02R-1289-07	0	1955	1.02818	High
TCGA-BP-4177-01A-02R-1420-07	0	1670	-0.780847	Low
TCGA-BP-4325-01A-02R-1289-07	0	2964	-0.464562	Low
TCGA-BP-4326-01A-01R-1289-07	1	1625	1.39441	High
TCGA-BP-4327-01A-01R-1289-07	1	109	0.69455	High
TCGA-BP-4329-01A-02R-1289-07	1	845	0.00206129	Low
TCGA-BP-4330-01A-01R-1289-07	0	1888	-0.0882056	Low
TCGA-BP-4331-01A-01R-1289-07	1	2454	0.617914	High
TCGA-BP-4332-01A-01R-1289-07	0	1133	-0.122697	Low
TCGA-BP-4334-01A-01R-1289-07	1	645	-0.0475044	Low
TCGA-BP-4335-01A-01R-1289-07	1	475	1.67213	High
TCGA-BP-4337-01A-01R-1289-07	1	2	1.34207	High
TCGA-BP-4338-01A-01R-1289-07	0	2859	0.848273	High
TCGA-BP-4340-01A-01R-1289-07	1	562	-0.0204432	Low
TCGA-BP-4341-01A-01R-1289-07	1	1589	0.992617	High
TCGA-BP-4342-01A-01R-1289-07	1	2256	1.60737	High
TCGA-BP-4343-01A-02R-1289-07	1	1912	1.09392	High
TCGA-BP-4344-01A-01R-1289-07	0	1666	0.405361	High
TCGA-BP-4345-01A-01R-1289-07	0	1516	1.45917	High
TCGA-BP-4346-01A-01R-1289-07	1	1493	0.584062	High
TCGA-BP-4347-01A-01R-1289-07	0	1367	-0.182004	Low
TCGA-BP-4349-01A-01R-1289-07	0	372	0.0288962	Low
TCGA-BP-4351-01A-01R-1289-07	0	970	1.06945	High
TCGA-BP-4352-01A-01R-1289-07	1	344	1.90508	High
TCGA-BP-4353-01A-02R-1289-07	1	375	0.158863	Low
TCGA-BP-4354-01A-02R-1289-07	1	1034	1.29418	High
TCGA-BP-4355-01A-01R-1289-07	1	953	0.451655	High
TCGA-BP-4756-01A-01R-1289-07	0	374	-0.876903	Low
TCGA-BP-4758-01A-01R-1289-07	0	2208	0.429604	High
TCGA-BP-4759-01A-01R-1289-07	0	2372	-0.22759	Low
TCGA-BP-4760-01A-02R-1420-07	0	2361	-0.780847	Low
TCGA-BP-4761-01A-01R-1289-07	0	182	1.11357	High
TCGA-BP-4762-01A-02R-1289-07	1	1343	-0.119042	Low
TCGA-BP-4763-01A-01R-1289-07	1	1270	-0.677608	Low
TCGA-BP-4765-01A-01R-1289-07	0	2184	0.271039	High
TCGA-BP-4766-01A-01R-1289-07	0	1462	-0.461334	Low
TCGA-BP-4768-01A-01R-1289-07	0	400	0.0443236	Low
TCGA-BP-4769-01A-01R-1289-07	0	1876	-0.780847	Low
TCGA-BP-4770-01A-01R-1503-07	1	329	0.342672	High
TCGA-BP-4771-01A-01R-1289-07	1	162	1.25007	High
TCGA-BP-4774-01A-01R-1289-07	0	1885	-0.1269	Low
TCGA-BP-4775-01A-01R-1289-07	0	1843	-0.137885	Low
TCGA-BP-4776-01A-01R-1289-07	0	411	0.176005	High
TCGA-BP-4777-01A-01R-1289-07	0	1731	-0.0571227	Low
TCGA-BP-4781-01A-01R-1305-07	0	2080	0.321422	High
TCGA-BP-4782-01A-02R-1420-07	0	354	-0.684987	Low
TCGA-BP-4784-01A-01R-1305-07	0	1854	-0.483129	Low
TCGA-BP-4787-01A-01R-1305-07	1	480	0.620111	High
TCGA-BP-4789-01A-01R-1305-07	0	1489	-0.941098	Low
TCGA-BP-4790-01A-01R-1305-07	1	1111	0.140212	Low
TCGA-BP-4795-01A-02R-1420-07	0	620	0.0106689	Low
TCGA-BP-4797-01A-01R-1305-07	0	1107	-0.176371	Low
TCGA-BP-4798-01A-01R-1305-07	1	334	0.751247	High
TCGA-BP-4799-01A-01R-1305-07	1	1133	0.801979	High
TCGA-BP-4801-01A-02R-1420-07	0	1124	-0.483129	Low
TCGA-BP-4803-01A-01R-1305-07	0	204	0.49586	High
TCGA-BP-4804-01A-02R-1305-07	0	1459	0.79012	High
TCGA-BP-4807-01A-01R-1305-07	0	211	-1.2725	Low
TCGA-BP-4959-01A-01R-1334-07	0	2660	-0.408555	Low
TCGA-BP-4960-01A-01R-1334-07	0	2172	1.69212	High
TCGA-BP-4961-01A-01R-1334-07	0	1935	-0.512066	Low
TCGA-BP-4962-01A-01R-1334-07	0	1785	0.47041	High
TCGA-BP-4963-01A-01R-1334-07	0	1834	-0.365475	Low
TCGA-BP-4964-01A-01R-1334-07	0	1862	-0.150155	Low
TCGA-BP-4965-01A-01R-1334-07	0	1871	-0.370466	Low
TCGA-BP-4967-01A-01R-1334-07	0	205	0.0377391	Low
TCGA-BP-4968-01A-01R-1334-07	0	1746	0.4616	High
TCGA-BP-4969-01A-01R-1334-07	0	1794	-0.794965	Low
TCGA-BP-4970-01A-01R-1334-07	0	433	-0.600231	Low
TCGA-BP-4971-01A-01R-1334-07	0	1487	1.34207	High
TCGA-BP-4972-01A-01R-1334-07	0	1502	-0.480983	Low
TCGA-BP-4973-01A-01R-1334-07	0	1384	0.00379953	Low
TCGA-BP-4974-01A-01R-1334-07	1	211	0.658199	High
TCGA-BP-4975-01A-01R-1334-07	0	1433	-1.28511	Low
TCGA-BP-4976-01A-01R-1334-07	0	1632	-1.40221	Low
TCGA-BP-4977-01A-01R-1334-07	0	454	0.173867	High
TCGA-BP-4981-01A-01R-1334-07	1	1097	1.37442	High
TCGA-BP-4982-01A-01R-1334-07	0	1014	-0.0846376	Low
TCGA-BP-4983-01A-01R-1334-07	0	1413	1.41129	High
TCGA-BP-4985-01A-01R-1334-07	1	952	1.74169	High
TCGA-BP-4986-01A-01R-1334-07	0	785	1.02818	High
TCGA-BP-4987-01A-01R-1334-07	0	1124	-0.792904	Low
TCGA-BP-4989-01A-01R-1334-07	0	118	0.999866	High
TCGA-BP-4991-01A-01R-1334-07	0	1413	-0.299105	Low
TCGA-BP-4992-01A-01R-1334-07	0	501	1.54242	High
TCGA-BP-4993-01A-02R-1420-07	0	177	-0.00945786	Low
TCGA-BP-4994-01A-01R-1334-07	0	1308	-0.328001	Low
TCGA-BP-4995-01A-01R-1334-07	0	1371	-0.736207	Low
TCGA-BP-4998-01A-01R-1334-07	0	932	0.137133	Low
TCGA-BP-4999-01A-01R-1334-07	0	1266	0.892205	High
TCGA-BP-5000-01A-01R-1334-07	0	563	0.47041	High
TCGA-BP-5001-01A-01R-1334-07	0	1177	0.617717	High
TCGA-BP-5004-01A-01R-1334-07	0	1126	-0.172205	Low
TCGA-BP-5006-01A-01R-1334-07	0	840	0.218704	High
TCGA-BP-5007-01A-01R-1334-07	0	1140	-0.321156	Low
TCGA-BP-5008-01A-01R-1334-07	0	1071	0.675079	High
TCGA-BP-5009-01A-01R-1334-07	1	1092	1.08131	High
TCGA-BP-5010-01A-02R-1420-07	1	878	1.0371	High
TCGA-BP-5168-01A-01R-1420-07	1	1463	-0.85768	Low
TCGA-BP-5169-01A-01R-1426-07	0	193	1.1013	High
TCGA-BP-5170-01A-01R-1426-07	0	2412	0.378955	High
TCGA-BP-5173-01A-01R-1426-07	1	62	-0.666004	Low
TCGA-BP-5174-01A-01R-1426-07	0	2257	-0.408555	Low
TCGA-BP-5175-01A-01R-1426-07	0	932	1.26193	High
TCGA-BP-5176-01A-01R-1426-07	1	1590	-1.07421	Low
TCGA-BP-5177-01A-01R-1426-07	0	293	-0.0294474	Low
TCGA-BP-5178-01A-01R-1426-07	1	1912	0.607501	High
TCGA-BP-5180-01A-01R-1426-07	0	2263	0.368926	High
TCGA-BP-5181-01A-01R-1426-07	0	1495	-1.28511	Low
TCGA-BP-5182-01A-01R-1426-07	0	1165	-0.389332	Low
TCGA-BP-5183-01A-01R-1426-07	0	1291	0.435296	High
TCGA-BP-5184-01A-01R-1426-07	0	1133	-1.10449	Low
TCGA-BP-5185-01A-01R-1426-07	0	1132	0	Low
TCGA-BP-5186-01A-01R-1426-07	0	693	-0.280632	Low
TCGA-BP-5187-01A-01R-1426-07	0	406	0.169012	High
TCGA-BP-5189-01A-02R-1426-07	1	822	-0.0540979	Low
TCGA-BP-5190-01A-01R-1426-07	0	1011	0.257449	High
TCGA-BP-5191-01A-01R-1426-07	0	967	0.768127	High
TCGA-BP-5192-01A-01R-1426-07	0	714	-1.10449	Low
TCGA-BP-5194-01A-02R-1426-07	0	408	-1.40221	Low
TCGA-BP-5195-01A-02R-1426-07	0	749	0.201357	High
TCGA-BP-5196-01A-01R-1426-07	0	1018	0.822805	High
TCGA-BP-5198-01A-01R-1426-07	0	603	0.717223	High
TCGA-BP-5199-01A-01R-1426-07	0	1355	1.12233	High
TCGA-BP-5200-01A-01R-1426-07	0	1063	-0.483129	Low
TCGA-BP-5201-01A-01R-1426-07	0	951	1.37442	High
TCGA-BP-5202-01A-02R-1426-07	0	29	-0.386154	Low
TCGA-CJ-4634-01A-02R-1325-07	0	3498	-0.0972472	Low
TCGA-CJ-4635-01A-02R-1305-07	0	1416	-0.759052	Low
TCGA-CJ-4636-01A-02R-1325-07	0	1924	0.416056	High
TCGA-CJ-4637-01A-02R-1325-07	1	2227	1.90508	High
TCGA-CJ-4638-01A-02R-1325-07	1	431	1.42532	High
TCGA-CJ-4639-01A-02R-1325-07	0	3229	-0.365475	Low
TCGA-CJ-4640-01A-02R-1325-07	0	3480	-0.110001	Low
TCGA-CJ-4641-01A-02R-1325-07	1	1661	1.12198	High
TCGA-CJ-4642-01B-01R-1305-07	0	3205	0.900608	High
TCGA-CJ-4643-01A-02R-1325-07	0	1793	-0.299105	Low
TCGA-CJ-4644-01A-02R-1325-07	1	336	-0.663942	Low
TCGA-CJ-4868-01A-01R-1305-07	1	646	0.722584	High
TCGA-CJ-4869-01A-02R-1426-07	0	2554	0.39523	High
TCGA-CJ-4870-01A-01R-1305-07	0	1498	-1.10449	Low
TCGA-CJ-4871-01A-01R-1305-07	0	2423	0.0409245	Low
TCGA-CJ-4872-01A-01R-1305-07	0	1435	0.330813	High
TCGA-CJ-4873-01A-01R-1305-07	0	2259	1.06123	High
TCGA-CJ-4874-01A-01R-1305-07	0	2283	-0.908412	Low
TCGA-CJ-4875-01A-01R-1305-07	1	3554	0.870155	High
TCGA-CJ-4876-01A-01R-1305-07	0	1955	0.0407556	Low
TCGA-CJ-4878-01A-01R-1305-07	0	2186	-0.677863	Low
TCGA-CJ-4881-01A-01R-1305-07	0	2014	1.57502	High
TCGA-CJ-4882-01A-02R-1426-07	0	1883	1.78798	High
TCGA-CJ-4884-01A-01R-1305-07	0	1759	0.330463	High
TCGA-CJ-4885-01A-01R-1305-07	0	3451	-0.321737	Low
TCGA-CJ-4886-01A-01R-1305-07	0	1952	-0.610695	Low
TCGA-CJ-4887-01A-01R-1305-07	1	932	0.653795	High
TCGA-CJ-4888-01A-01R-1305-07	1	1567	1.41129	High
TCGA-CJ-4889-01A-01R-1305-07	0	1946	0.261854	High
TCGA-CJ-4890-01A-01R-1305-07	0	3519	0.897838	High
TCGA-CJ-4891-01A-01R-1305-07	1	819	1.69212	High
TCGA-CJ-4892-01A-01R-1305-07	0	1521	0.0377391	Low
TCGA-CJ-4893-01A-01R-1305-07	0	750	0.020935	Low
TCGA-CJ-4894-01A-01R-1305-07	1	841	0.437101	High
TCGA-CJ-4895-01A-01R-1305-07	1	1200	0.626724	High
TCGA-CJ-4897-01A-03R-1426-07	0	3341	-0.908412	Low
TCGA-CJ-4899-01A-01R-1334-07	0	1528	-0.214349	Low
TCGA-CJ-4900-01A-01R-1334-07	1	1714	1.74169	High
TCGA-CJ-4901-01A-01R-1426-07	0	1450	1.41129	High
TCGA-CJ-4902-01A-01R-1426-07	0	1520	0.933866	High
TCGA-CJ-4903-01A-01R-1426-07	0	1560	0.450316	High
TCGA-CJ-4904-01A-02R-1426-07	0	3302	-1.28511	Low
TCGA-CJ-4905-01A-02R-1426-07	0	1496	-1.07215	Low
TCGA-CJ-4907-01A-01R-1426-07	0	1499	-0.566577	Low
TCGA-CJ-4908-01A-01R-1426-07	0	1531	0.484	High
TCGA-CJ-4912-01A-01R-1426-07	0	1657	1.39902	High
TCGA-CJ-4916-01A-01R-1426-07	0	1373	0.542153	High
TCGA-CJ-4918-01A-01R-1426-07	1	93	0.331068	High
TCGA-CJ-4920-01A-01R-1426-07	1	139	1.69418	High
TCGA-CJ-5671-01A-11R-1541-07	0	3987	0.330813	High
TCGA-CJ-5672-01A-11R-1541-07	1	2190	-0.272427	Low
TCGA-CJ-5675-01A-11R-1541-07	0	3936	0.0533652	Low
TCGA-CJ-5676-01A-11R-1541-07	0	4067	0.640419	High
TCGA-CJ-5677-01A-11R-1541-07	1	782	0.211905	High
TCGA-CJ-5678-01A-11R-1541-07	1	574	0.591311	High
TCGA-CJ-5679-01A-11R-1541-07	1	679	1.16447	High
TCGA-CJ-5680-01A-11R-1541-07	1	768	-0.687049	Low
TCGA-CJ-5681-01A-11R-1541-07	1	552	-0.135336	Low
TCGA-CJ-5682-01A-11R-1541-07	0	3736	-0.400135	Low
TCGA-CJ-5683-01A-11R-1541-07	0	1889	-0.299105	Low
TCGA-CJ-5684-01A-11R-1541-07	0	2231	-0.745017	Low
TCGA-CJ-5686-01A-11R-1672-07	0	2038	0.106528	Low
TCGA-CJ-5689-01A-11R-1541-07	1	1620	0.278733	High
TCGA-CJ-6027-01A-11R-1672-07	1	3615	1.24789	High
TCGA-CJ-6028-01A-11R-1672-07	1	1625	1.50874	High
TCGA-CJ-6030-01A-11R-1672-07	1	2299	0.839685	High
TCGA-CJ-6031-01A-11R-1672-07	0	1906	0.359922	High
TCGA-CJ-6032-01A-11R-1672-07	0	3639	-1.03955	Low
TCGA-CJ-6033-01A-11R-1672-07	1	224	1.23101	High
TCGA-CW-5580-01A-01R-1672-07	1	1964	0.511684	High
TCGA-CW-5581-01A-02R-1541-07	0	2799	-1.02766	Low
TCGA-CW-5583-01A-02R-1541-07	0	2489	-1.00586	Low
TCGA-CW-5584-01A-01R-1541-07	1	164	-1.16926	Low
TCGA-CW-5585-01A-01R-1541-07	0	2609	-0.399795	Low
TCGA-CW-5587-01A-01R-1541-07	0	2226	-1.07215	Low
TCGA-CW-5588-01A-01R-1541-07	0	2017	-0.474088	Low
TCGA-CW-5589-01A-01R-1541-07	0	2378	-1.02766	Low
TCGA-CW-5590-01A-01R-1541-07	1	1075	0.781717	High
TCGA-CW-5591-01A-01R-1541-07	0	2271	-1.02766	Low
TCGA-CW-6087-01A-11R-1672-07	1	41	1.03699	High
TCGA-CW-6088-01A-11R-1672-07	0	3222	-0.55836	Low
TCGA-CW-6090-01A-11R-1672-07	0	2552	0.42949	High
TCGA-CW-6093-01A-11R-1672-07	0	3146	-0.54148	Low
TCGA-CW-6097-01A-11R-1672-07	1	571	0.509623	High
TCGA-CZ-4853-01A-01R-1426-07	0	774	-0.77443	Low
TCGA-CZ-4854-01A-01R-1305-07	1	1404	1.78798	High
TCGA-CZ-4856-01A-02R-1426-07	0	18	-0.438489	Low
TCGA-CZ-4857-01A-01R-1305-07	1	1432	1.60737	High
TCGA-CZ-4858-01A-01R-1305-07	1	2105	0.87334	High
TCGA-CZ-4859-01A-02R-1426-07	0	1787	-1.40221	Low
TCGA-CZ-4860-01A-01R-1305-07	1	206	1.41163	High
TCGA-CZ-4861-01A-01R-1305-07	1	446	1.20073	High
TCGA-CZ-4862-01A-01R-1305-07	0	3271	-0.418353	Low
TCGA-CZ-4863-01A-01R-1503-07	0	1928	-0.380146	Low
TCGA-CZ-4864-01A-01R-1503-07	1	2830	-0.285243	Low
TCGA-CZ-4865-01A-02R-1503-07	1	166	0.550378	High
TCGA-CZ-4866-01A-01R-1503-07	0	3267	-0.326348	Low
TCGA-CZ-5451-01A-01R-1503-07	0	1929	-0.823996	Low
TCGA-CZ-5452-01A-01R-1503-07	0	1789	-0.474088	Low
TCGA-CZ-5453-01A-01R-1503-07	1	2419	-0.157992	Low
TCGA-CZ-5454-01A-01R-1503-07	1	722	0.504262	High
TCGA-CZ-5455-01A-01R-1503-07	1	561	0.00907555	Low
TCGA-CZ-5456-01A-01R-1503-07	0	2422	0.950173	High
TCGA-CZ-5457-01A-01R-1503-07	0	2754	-0.0315086	Low
TCGA-CZ-5458-01A-01R-1503-07	0	2789	-1.02766	Low
TCGA-CZ-5459-01A-01R-1503-07	0	1683	0.770471	High
TCGA-CZ-5460-01A-01R-1503-07	0	2873	-0.156381	Low
TCGA-CZ-5461-01A-01R-1503-07	1	330	0.020935	Low
TCGA-CZ-5462-01A-01R-1503-07	1	311	0.0188737	Low
TCGA-CZ-5463-01A-01R-1503-07	0	662	0.0533652	Low
TCGA-CZ-5464-01A-01R-1503-07	0	2128	1.05097	High
TCGA-CZ-5465-01A-01R-1503-07	1	2564	-0.1712	Low
TCGA-CZ-5466-01A-01R-1503-07	0	685	0.801979	High
TCGA-CZ-5467-01A-01R-1503-07	1	73	-0.0811884	Low
TCGA-CZ-5468-01A-01R-1503-07	1	59	1.19832	High
TCGA-CZ-5469-01A-01R-1503-07	1	946	1.57502	High
TCGA-CZ-5470-01A-01R-1503-07	0	386	1.06123	High
TCGA-CZ-5982-01A-11R-1672-07	0	2439	-1.16926	Low
TCGA-CZ-5984-01A-11R-1672-07	0	2067	0.464785	High
TCGA-CZ-5985-01A-11R-1672-07	0	1997	0.427916	High
TCGA-CZ-5986-01A-11R-1672-07	0	373	0.0104715	Low
TCGA-CZ-5987-01A-11R-1672-07	1	445	0.801979	High
TCGA-CZ-5988-01A-11R-1672-07	0	693	0.511684	High
TCGA-CZ-5989-01A-11R-1672-07	0	1905	-0.287246	Low
TCGA-DV-5565-01A-01R-1541-07	0	1329	-0.0978784	Low
TCGA-DV-5566-01A-01R-1541-07	0	1398	-0.763882	Low
TCGA-DV-5567-01A-01R-1541-07	0	2004	-1.1554	Low
TCGA-DV-5568-01A-01R-1541-07	0	370	1.49027	High
TCGA-DV-5569-01A-01R-1541-07	0	355	-0.480983	Low
TCGA-DV-5573-01A-01R-1541-07	0	1130	0.140212	Low
TCGA-DV-5574-01A-01R-1541-07	0	2016	0.511684	High
TCGA-DV-5575-01A-01R-1541-07	0	1729	-0.530932	Low
TCGA-DV-5576-01A-01R-1541-07	1	727	-1.40221	Low
TCGA-DV-A4VX-01A-11R-A266-07	1	1626	1.09392	High
TCGA-DV-A4VZ-01A-11R-A266-07	0	365	0.0872466	Low
TCGA-DV-A4W0-01A-11R-A266-07	0	2470	0.472753	High
TCGA-EU-5904-01A-11R-1672-07	0	551	-0.52887	Low
TCGA-EU-5905-01A-11R-1672-07	0	119	0.205157	High
TCGA-EU-5906-01A-11R-1672-07	0	206	-1.03955	Low
TCGA-EU-5907-01A-11R-1672-07	0	127	0.0712087	Low
TCGA-G6-A5PC-01A-11R-A33J-07	1	242	0.420844	High
TCGA-G6-A8L6-01A-11R-A37O-07	1	313	0.788966	High
TCGA-G6-A8L7-01A-11R-A37O-07	0	2133	1.61198	High
TCGA-G6-A8L8-01A-21R-A37O-07	1	1091	0.943278	High
TCGA-GK-A6C7-01A-11R-A33J-07	0	61	-0.495186	Low
TCGA-MM-A563-01A-11R-A266-07	0	591	1.33348	High
TCGA-MM-A564-01A-11R-A266-07	0	607	0.461949	High
TCGA-MM-A84U-01A-11R-A37O-07	0	700	0.788117	High
TCGA-MW-A4EC-01A-11R-A266-07	0	498	0.50122	High
TCGA-T7-A92I-01A-11R-A37O-07	0	356	-0.747192	Low
