# Supplementary material for: A novel immune-related gene signature for predicting immunotherapy outcomes and survival in clear cell renal cell carcinoma
Source: Sci Rep. 2023 Nov 2;13:18922. doi: 10.1038/s41598-023-45966-8 (PMC10622518; doi:10.1038/s41598-023-45966-8)
Supplement: Supplementary file 8 — Supplementary Table S7. [file 41598_2023_45966_MOESM8_ESM.xlsx]

## Sheet: Sheet 1
Table S7. The ssGSEA score for immune cells in low- and high-riskscore ccRCC patients
sample_id	cells	riskscore	ssGSEA_score
TCGA-3Z-A93Z-01A-11R-A37O-07	T cells	Low	0.247251
TCGA-6D-AA2E-01A-11R-A37O-07	T cells	Low	0.255954
TCGA-A3-3306-01A-01R-0864-07	T cells	Low	0.277596
TCGA-A3-3307-01A-01R-0864-07	T cells	Low	0.306511
TCGA-A3-3308-01A-02R-1325-07	T cells	High	0.25583
TCGA-A3-3311-01A-02R-1325-07	T cells	Low	0.31718
TCGA-A3-3313-01A-02R-1325-07	T cells	Low	0.163265
TCGA-A3-3316-01A-01R-0864-07	T cells	High	0.240358
TCGA-A3-3317-01A-02R-1325-07	T cells	High	0.297142
TCGA-A3-3319-01A-02R-1325-07	T cells	High	0.278411
TCGA-A3-3320-01A-02R-1325-07	T cells	Low	0.268668
TCGA-A3-3322-01A-02R-1325-07	T cells	High	0.200857
TCGA-A3-3323-01A-02R-1325-07	T cells	High	0.301449
TCGA-A3-3324-01A-02R-1325-07	T cells	Low	0.330189
TCGA-A3-3325-01A-01R-0864-07	T cells	Low	0.295616
TCGA-A3-3326-01A-01R-0864-07	T cells	Low	0.3398
TCGA-A3-3328-01A-01R-0864-07	T cells	Low	0.128415
TCGA-A3-3329-01A-01R-0864-07	T cells	Low	0.312968
TCGA-A3-3331-01A-02R-1325-07	T cells	Low	0.290671
TCGA-A3-3335-01A-01R-0864-07	T cells	High	0.268833
TCGA-A3-3343-01A-01R-0864-07	T cells	Low	0.302313
TCGA-A3-3346-01A-01R-1766-07	T cells	High	0.287789
TCGA-A3-3347-01A-02R-1325-07	T cells	High	0.322369
TCGA-A3-3349-01A-01R-1188-07	T cells	Low	0.279773
TCGA-A3-3351-01A-02R-1325-07	T cells	Low	0.362241
TCGA-A3-3352-01A-01R-0864-07	T cells	Low	0.280361
TCGA-A3-3357-01A-02R-1420-07	T cells	Low	0.30865
TCGA-A3-3358-01A-01R-1541-07	T cells	High	0.350617
TCGA-A3-3359-01A-01R-0864-07	T cells	Low	0.339411
TCGA-A3-3362-01A-02R-1325-07	T cells	Low	0.247304
TCGA-A3-3363-01A-01R-0864-07	T cells	Low	0.263786
TCGA-A3-3365-01A-01R-0864-07	T cells	Low	0.305874
TCGA-A3-3367-01A-02R-1420-07	T cells	Low	0.278038
TCGA-A3-3370-01A-02R-1420-07	T cells	Low	0.343767
TCGA-A3-3372-01A-02R-1325-07	T cells	Low	0.292763
TCGA-A3-3373-01A-02R-1420-07	T cells	Low	0.261244
TCGA-A3-3374-01A-02R-1325-07	T cells	High	0.269218
TCGA-A3-3376-01A-02R-1420-07	T cells	Low	0.268329
TCGA-A3-3378-01A-02R-1325-07	T cells	High	0.334258
TCGA-A3-3380-01A-01R-0864-07	T cells	Low	0.269017
TCGA-A3-3382-01A-02R-1325-07	T cells	High	0.325319
TCGA-A3-3383-01A-02R-1325-07	T cells	High	0.326804
TCGA-A3-3385-01A-02R-1420-07	T cells	Low	0.171421
TCGA-A3-3387-01A-01R-1541-07	T cells	High	0.288994
TCGA-A3-A6NI-01A-11R-A33J-07	T cells	High	0.236543
TCGA-A3-A6NJ-01A-12R-A33J-07	T cells	Low	0.36518
TCGA-A3-A6NL-01A-11R-A33J-07	T cells	Low	0.276348
TCGA-A3-A6NN-01A-12R-A33J-07	T cells	Low	0.29608
TCGA-A3-A8CQ-01A-11R-A37O-07	T cells	Low	0.253069
TCGA-A3-A8OU-01A-11R-A37O-07	T cells	High	0.273823
TCGA-A3-A8OV-01A-11R-A37O-07	T cells	High	0.214906
TCGA-A3-A8OW-01A-11R-A37O-07	T cells	Low	0.297328
TCGA-A3-A8OX-01A-11R-A37O-07	T cells	Low	0.331181
TCGA-AK-3425-01A-02R-1277-07	T cells	High	0.337309
TCGA-AK-3426-01A-02R-1325-07	T cells	High	0.402257
TCGA-AK-3427-01A-01R-0864-07	T cells	Low	0.166002
TCGA-AK-3428-01A-02R-1277-07	T cells	Low	0.214082
TCGA-AK-3429-01A-02R-1325-07	T cells	Low	0.408667
TCGA-AK-3431-01A-02R-1277-07	T cells	High	0.298814
TCGA-AK-3433-01A-02R-1277-07	T cells	Low	0.180239
TCGA-AK-3434-01A-02R-1277-07	T cells	High	0.309609
TCGA-AK-3436-01A-02R-1325-07	T cells	High	0.294999
TCGA-AK-3440-01A-02R-1277-07	T cells	High	0.155857
TCGA-AK-3443-01A-02R-1325-07	T cells	Low	0.147075
TCGA-AK-3445-01A-02R-1277-07	T cells	High	0.344653
TCGA-AK-3447-01A-01R-1766-07	T cells	Low	0.184727
TCGA-AK-3450-01A-02R-1277-07	T cells	Low	0.242561
TCGA-AK-3451-01A-02R-1188-07	T cells	High	0.316208
TCGA-AK-3453-01A-02R-1277-07	T cells	High	0.361505
TCGA-AK-3454-01A-02R-1277-07	T cells	High	0.275179
TCGA-AK-3455-01A-01R-0864-07	T cells	High	0.417365
TCGA-AK-3456-01A-02R-1325-07	T cells	Low	0.211386
TCGA-AK-3458-01A-01R-1503-07	T cells	High	0.288217
TCGA-AK-3460-01A-02R-1277-07	T cells	Low	0.254378
TCGA-AK-3461-01A-02R-1277-07	T cells	Low	0.275606
TCGA-AK-3465-01A-02R-1325-07	T cells	Low	0.209696
TCGA-AS-3777-01A-01R-0864-07	T cells	High	0.243487
TCGA-AS-3778-01A-01R-A32Z-07	T cells	Low	0.2375
TCGA-B0-4688-01A-01R-1277-07	T cells	High	0.167821
TCGA-B0-4690-01A-01R-1277-07	T cells	High	0.340967
TCGA-B0-4691-01A-01R-1277-07	T cells	High	0.361111
TCGA-B0-4693-01A-01R-1277-07	T cells	High	0.329865
TCGA-B0-4694-01A-01R-1277-07	T cells	High	0.398224
TCGA-B0-4696-01A-01R-1277-07	T cells	High	0.0645184
TCGA-B0-4697-01A-01R-1277-07	T cells	High	0.390539
TCGA-B0-4698-01A-01R-1503-07	T cells	High	0.361707
TCGA-B0-4699-01A-01R-1277-07	T cells	High	0.356473
TCGA-B0-4700-01A-02R-1541-07	T cells	High	0.410328
TCGA-B0-4701-01A-01R-1277-07	T cells	High	0.345043
TCGA-B0-4703-01A-01R-1277-07	T cells	High	0.336494
TCGA-B0-4706-01A-01R-1503-07	T cells	High	0.293837
TCGA-B0-4707-01A-01R-1277-07	T cells	High	0.291173
TCGA-B0-4710-01A-01R-1503-07	T cells	High	0.300443
TCGA-B0-4712-01A-01R-1503-07	T cells	High	0.349199
TCGA-B0-4713-01A-01R-1277-07	T cells	High	0.301705
TCGA-B0-4714-01A-01R-1277-07	T cells	High	0.356748
TCGA-B0-4718-01A-01R-1277-07	T cells	High	0.277093
TCGA-B0-4810-01A-01R-1503-07	T cells	High	0.36214
TCGA-B0-4811-01A-01R-1503-07	T cells	High	0.251694
TCGA-B0-4813-01A-01R-1277-07	T cells	High	0.198875
TCGA-B0-4814-01A-01R-1277-07	T cells	High	0.264042
TCGA-B0-4815-01A-01R-1503-07	T cells	High	0.411544
TCGA-B0-4816-01A-01R-1503-07	T cells	High	0.288521
TCGA-B0-4817-01A-01R-1277-07	T cells	High	0.25996
TCGA-B0-4818-01A-01R-1503-07	T cells	Low	0.330223
TCGA-B0-4819-01A-01R-1277-07	T cells	High	0.438284
TCGA-B0-4821-01A-01R-1503-07	T cells	High	0.266092
TCGA-B0-4822-01A-01R-1277-07	T cells	High	0.294447
TCGA-B0-4823-01A-02R-1420-07	T cells	Low	0.342026
TCGA-B0-4824-01A-01R-1277-07	T cells	Low	0.335442
TCGA-B0-4827-01A-02R-1420-07	T cells	High	0.327527
TCGA-B0-4828-01A-01R-1277-07	T cells	High	0.287791
TCGA-B0-4833-01A-01R-1305-07	T cells	High	0.3186
TCGA-B0-4834-01A-01R-1305-07	T cells	Low	0.17504
TCGA-B0-4836-01A-01R-1305-07	T cells	High	0.391267
TCGA-B0-4837-01A-01R-1305-07	T cells	High	0.286241
TCGA-B0-4838-01A-01R-1305-07	T cells	Low	0.403691
TCGA-B0-4839-01A-01R-1305-07	T cells	Low	0.293336
TCGA-B0-4841-01A-01R-1277-07	T cells	High	0.238035
TCGA-B0-4842-01A-02R-1420-07	T cells	High	0.338324
TCGA-B0-4843-01A-01R-1277-07	T cells	High	0.22634
TCGA-B0-4844-01A-01R-1277-07	T cells	High	0.284028
TCGA-B0-4845-01A-01R-1277-07	T cells	High	0.226308
TCGA-B0-4846-01A-01R-1277-07	T cells	Low	0.346426
TCGA-B0-4847-01A-01R-1277-07	T cells	High	0.373529
TCGA-B0-4848-01A-01R-1277-07	T cells	High	0.337576
TCGA-B0-4849-01A-01R-1277-07	T cells	High	0.235493
TCGA-B0-4852-01A-01R-1503-07	T cells	Low	0.29024
TCGA-B0-4945-01A-01R-1420-07	T cells	High	0.248765
TCGA-B0-5075-01A-01R-1334-07	T cells	High	0.305018
TCGA-B0-5077-01A-01R-1334-07	T cells	High	0.287551
TCGA-B0-5080-01A-01R-1503-07	T cells	High	0.368232
TCGA-B0-5081-01A-01R-1334-07	T cells	High	0.423559
TCGA-B0-5083-01A-02R-1420-07	T cells	Low	0.338646
TCGA-B0-5084-01A-01R-1334-07	T cells	High	0.227046
TCGA-B0-5085-01A-01R-1334-07	T cells	High	0.22152
TCGA-B0-5088-01A-01R-1334-07	T cells	High	0.318363
TCGA-B0-5092-01A-01R-1420-07	T cells	High	0.413447
TCGA-B0-5094-01A-01R-1420-07	T cells	High	0.256413
TCGA-B0-5095-01A-01R-1420-07	T cells	High	0.273361
TCGA-B0-5096-01A-01R-1420-07	T cells	High	0.250561
TCGA-B0-5097-01A-01R-1420-07	T cells	High	0.309789
TCGA-B0-5098-01A-01R-1420-07	T cells	High	0.142959
TCGA-B0-5099-01A-01R-1420-07	T cells	Low	0.173948
TCGA-B0-5100-01A-01R-1420-07	T cells	High	0.223281
TCGA-B0-5102-01A-01R-1420-07	T cells	Low	0.285212
TCGA-B0-5104-01A-01R-1420-07	T cells	Low	0.235774
TCGA-B0-5106-01A-01R-1420-07	T cells	High	0.287545
TCGA-B0-5107-01A-01R-1420-07	T cells	High	0.336086
TCGA-B0-5108-01A-01R-1420-07	T cells	High	0.346913
TCGA-B0-5109-01A-02R-1420-07	T cells	High	0.382492
TCGA-B0-5110-01A-01R-1420-07	T cells	Low	0.288519
TCGA-B0-5113-01A-01R-1420-07	T cells	Low	0.30785
TCGA-B0-5115-01A-01R-1420-07	T cells	High	0.29942
TCGA-B0-5116-01A-02R-1420-07	T cells	Low	0.262329
TCGA-B0-5117-01A-01R-1420-07	T cells	Low	0.188485
TCGA-B0-5119-01A-02R-1420-07	T cells	Low	0.317547
TCGA-B0-5120-01A-01R-1420-07	T cells	Low	0.291163
TCGA-B0-5121-01A-02R-1420-07	T cells	Low	0.331985
TCGA-B0-5399-01A-01R-1503-07	T cells	Low	0.349491
TCGA-B0-5400-01A-01R-1503-07	T cells	High	0.315417
TCGA-B0-5402-01A-01R-1503-07	T cells	Low	0.282703
TCGA-B0-5690-01A-11R-1541-07	T cells	Low	0.285767
TCGA-B0-5691-01A-11R-1541-07	T cells	Low	0.281546
TCGA-B0-5692-01A-11R-1541-07	T cells	Low	0.406047
TCGA-B0-5693-01A-11R-1541-07	T cells	Low	0.19274
TCGA-B0-5694-01A-11R-1541-07	T cells	High	0.248095
TCGA-B0-5695-01A-11R-1541-07	T cells	Low	0.27941
TCGA-B0-5696-01A-11R-1541-07	T cells	Low	0.268742
TCGA-B0-5697-01A-11R-1541-07	T cells	High	0.371892
TCGA-B0-5698-01A-11R-1672-07	T cells	High	0.337344
TCGA-B0-5699-01A-11R-1541-07	T cells	Low	0.28242
TCGA-B0-5700-01A-11R-1541-07	T cells	Low	0.2898
TCGA-B0-5701-01A-11R-1541-07	T cells	Low	0.303136
TCGA-B0-5702-01A-11R-1541-07	T cells	High	0.298178
TCGA-B0-5703-01A-11R-1541-07	T cells	High	0.346311
TCGA-B0-5705-01A-11R-1541-07	T cells	Low	0.308325
TCGA-B0-5706-01A-11R-1541-07	T cells	High	0.371888
TCGA-B0-5707-01A-11R-1541-07	T cells	High	0.226007
TCGA-B0-5709-01A-11R-1541-07	T cells	Low	0.378398
TCGA-B0-5710-01A-11R-1672-07	T cells	Low	0.302749
TCGA-B0-5711-01A-11R-1672-07	T cells	Low	0.305656
TCGA-B0-5712-01A-11R-1672-07	T cells	High	0.260565
TCGA-B0-5713-01A-11R-1672-07	T cells	Low	0.294266
TCGA-B0-5812-01A-11R-1672-07	T cells	Low	0.324537
TCGA-B2-3923-01A-02R-1325-07	T cells	High	0.21159
TCGA-B2-3924-01A-02R-1325-07	T cells	Low	0.392698
TCGA-B2-4098-01A-02R-1325-07	T cells	High	0.264396
TCGA-B2-4099-01A-02R-1188-07	T cells	High	0.299738
TCGA-B2-4101-01A-02R-1277-07	T cells	High	0.334017
TCGA-B2-4102-01A-02R-1325-07	T cells	Low	0.308869
TCGA-B2-5633-01A-01R-1541-07	T cells	Low	0.315339
TCGA-B2-5635-01A-01R-1541-07	T cells	Low	0.325645
TCGA-B2-5636-01A-02R-1541-07	T cells	Low	0.234193
TCGA-B2-5639-01A-01R-1541-07	T cells	Low	0.321737
TCGA-B2-5641-01A-01R-1541-07	T cells	Low	0.370458
TCGA-B2-A4SR-01A-11R-A266-07	T cells	Low	0.292859
TCGA-B4-5377-01A-01R-1503-07	T cells	Low	0.307013
TCGA-B4-5378-01A-01R-1503-07	T cells	Low	0.217314
TCGA-B4-5832-01A-11R-1672-07	T cells	High	0.309016
TCGA-B4-5834-01A-11R-1672-07	T cells	Low	0.254359
TCGA-B4-5835-01A-11R-1672-07	T cells	Low	0.280544
TCGA-B4-5836-01A-11R-1672-07	T cells	Low	0.284357
TCGA-B4-5838-01A-11R-1672-07	T cells	Low	0.290996
TCGA-B4-5843-01A-11R-1672-07	T cells	Low	0.204434
TCGA-B4-5844-01A-11R-1672-07	T cells	Low	0.229014
TCGA-B8-4143-01A-01R-1188-07	T cells	High	0.360587
TCGA-B8-4146-01B-11R-1672-07	T cells	Low	0.352543
TCGA-B8-4148-01A-02R-1325-07	T cells	Low	0.37041
TCGA-B8-4151-01A-01R-1188-07	T cells	Low	0.208557
TCGA-B8-4153-01B-11R-1672-07	T cells	High	0.235724
TCGA-B8-4154-01A-01R-1188-07	T cells	Low	0.318655
TCGA-B8-4619-01A-02R-1325-07	T cells	High	0.21783
TCGA-B8-4620-01A-02R-1325-07	T cells	High	0.266392
TCGA-B8-4621-01A-01R-1503-07	T cells	Low	0.234529
TCGA-B8-4622-01A-02R-1277-07	T cells	High	0.294487
TCGA-B8-5158-01A-01R-1420-07	T cells	High	0.320816
TCGA-B8-5159-01A-01R-1420-07	T cells	Low	0.293012
TCGA-B8-5162-01A-01R-1420-07	T cells	Low	0.395991
TCGA-B8-5163-01A-01R-1420-07	T cells	High	0.39822
TCGA-B8-5164-01A-01R-1420-07	T cells	Low	0.430991
TCGA-B8-5165-01A-01R-1420-07	T cells	Low	0.284046
TCGA-B8-5545-01A-01R-1672-07	T cells	Low	0.300408
TCGA-B8-5546-01A-01R-1541-07	T cells	Low	0.249757
TCGA-B8-5549-01A-01R-1541-07	T cells	Low	0.326932
TCGA-B8-5550-01A-01R-1541-07	T cells	High	0.270219
TCGA-B8-5551-01A-01R-1541-07	T cells	High	0.407363
TCGA-B8-5552-01B-11R-1672-07	T cells	Low	0.319791
TCGA-B8-5553-01A-01R-1541-07	T cells	Low	0.331677
TCGA-B8-A54D-01A-21R-A266-07	T cells	High	0.357453
TCGA-B8-A54E-01A-11R-A266-07	T cells	Low	0.205299
TCGA-B8-A54F-01A-11R-A266-07	T cells	High	0.223071
TCGA-B8-A54G-01A-11R-A266-07	T cells	High	0.39059
TCGA-B8-A54H-01A-11R-A33J-07	T cells	Low	0.330155
TCGA-B8-A54I-01A-21R-A33J-07	T cells	High	0.31725
TCGA-B8-A54J-01A-11R-A33J-07	T cells	Low	0.306178
TCGA-B8-A54K-01A-11R-A33J-07	T cells	Low	0.164888
TCGA-B8-A7U6-01A-12R-A37O-07	T cells	High	0.259417
TCGA-B8-A8YJ-01A-13R-A39I-07	T cells	High	0.340211
TCGA-BP-4158-01A-02R-1289-07	T cells	Low	0.243134
TCGA-BP-4159-01A-02R-1289-07	T cells	High	0.276612
TCGA-BP-4160-01A-02R-1289-07	T cells	Low	0.382866
TCGA-BP-4161-01A-02R-1325-07	T cells	High	0.35869
TCGA-BP-4162-01A-02R-1325-07	T cells	Low	0.361994
TCGA-BP-4163-01A-02R-1325-07	T cells	Low	0.26217
TCGA-BP-4164-01A-02R-1325-07	T cells	Low	0.224142
TCGA-BP-4165-01A-02R-1289-07	T cells	High	0.318891
TCGA-BP-4166-01A-02R-1289-07	T cells	Low	0.318095
TCGA-BP-4167-01A-02R-1325-07	T cells	High	0.399697
TCGA-BP-4169-01A-02R-1289-07	T cells	High	0.326668
TCGA-BP-4170-01A-02R-1289-07	T cells	Low	0.344315
TCGA-BP-4173-01A-02R-1289-07	T cells	High	0.446928
TCGA-BP-4174-01A-02R-1289-07	T cells	Low	0.314465
TCGA-BP-4176-01A-02R-1289-07	T cells	High	0.340071
TCGA-BP-4177-01A-02R-1420-07	T cells	Low	0.253768
TCGA-BP-4325-01A-02R-1289-07	T cells	Low	0.342253
TCGA-BP-4326-01A-01R-1289-07	T cells	High	0.219723
TCGA-BP-4327-01A-01R-1289-07	T cells	High	0.234953
TCGA-BP-4329-01A-02R-1289-07	T cells	Low	0.305316
TCGA-BP-4330-01A-01R-1289-07	T cells	Low	0.38302
TCGA-BP-4331-01A-01R-1289-07	T cells	High	0.292936
TCGA-BP-4332-01A-01R-1289-07	T cells	Low	0.262877
TCGA-BP-4334-01A-01R-1289-07	T cells	Low	0.120609
TCGA-BP-4335-01A-01R-1289-07	T cells	High	0.315941
TCGA-BP-4337-01A-01R-1289-07	T cells	High	0.256727
TCGA-BP-4338-01A-01R-1289-07	T cells	High	0.283652
TCGA-BP-4340-01A-01R-1289-07	T cells	Low	0.228109
TCGA-BP-4341-01A-01R-1289-07	T cells	High	0.19791
TCGA-BP-4342-01A-01R-1289-07	T cells	High	0.306095
TCGA-BP-4343-01A-02R-1289-07	T cells	High	0.375513
TCGA-BP-4344-01A-01R-1289-07	T cells	High	0.242395
TCGA-BP-4345-01A-01R-1289-07	T cells	High	0.341456
TCGA-BP-4346-01A-01R-1289-07	T cells	High	0.413039
TCGA-BP-4347-01A-01R-1289-07	T cells	Low	0.276838
TCGA-BP-4349-01A-01R-1289-07	T cells	Low	0.259011
TCGA-BP-4351-01A-01R-1289-07	T cells	High	0.231083
TCGA-BP-4352-01A-01R-1289-07	T cells	High	0.104545
TCGA-BP-4353-01A-02R-1289-07	T cells	High	0.346328
TCGA-BP-4354-01A-02R-1289-07	T cells	High	0.319738
TCGA-BP-4355-01A-01R-1289-07	T cells	High	0.214766
TCGA-BP-4756-01A-01R-1289-07	T cells	Low	0.239661
TCGA-BP-4758-01A-01R-1289-07	T cells	High	0.382754
TCGA-BP-4759-01A-01R-1289-07	T cells	Low	0.293212
TCGA-BP-4760-01A-02R-1420-07	T cells	Low	0.20982
TCGA-BP-4761-01A-01R-1289-07	T cells	High	0.326228
TCGA-BP-4762-01A-02R-1289-07	T cells	Low	0.340468
TCGA-BP-4763-01A-01R-1289-07	T cells	Low	0.304566
TCGA-BP-4765-01A-01R-1289-07	T cells	High	0.190846
TCGA-BP-4766-01A-01R-1289-07	T cells	Low	0.19998
TCGA-BP-4768-01A-01R-1289-07	T cells	Low	0.252383
TCGA-BP-4769-01A-01R-1289-07	T cells	Low	0.203525
TCGA-BP-4770-01A-01R-1503-07	T cells	High	0.262792
TCGA-BP-4771-01A-01R-1289-07	T cells	High	0.441963
TCGA-BP-4774-01A-01R-1289-07	T cells	Low	0.284094
TCGA-BP-4775-01A-01R-1289-07	T cells	Low	0.286074
TCGA-BP-4776-01A-01R-1289-07	T cells	Low	0.286701
TCGA-BP-4777-01A-01R-1289-07	T cells	Low	0.41379
TCGA-BP-4781-01A-01R-1305-07	T cells	High	0.269625
TCGA-BP-4782-01A-02R-1420-07	T cells	Low	0.335105
TCGA-BP-4784-01A-01R-1305-07	T cells	Low	0.223049
TCGA-BP-4787-01A-01R-1305-07	T cells	High	0.273185
TCGA-BP-4789-01A-01R-1305-07	T cells	Low	0.254782
TCGA-BP-4790-01A-01R-1305-07	T cells	High	0.369166
TCGA-BP-4795-01A-02R-1420-07	T cells	Low	0.34249
TCGA-BP-4797-01A-01R-1305-07	T cells	Low	0.348302
TCGA-BP-4798-01A-01R-1305-07	T cells	High	0.416232
TCGA-BP-4799-01A-01R-1305-07	T cells	High	0.342425
TCGA-BP-4801-01A-02R-1420-07	T cells	Low	0.307271
TCGA-BP-4803-01A-01R-1305-07	T cells	High	0.299575
TCGA-BP-4804-01A-02R-1305-07	T cells	High	0.39009
TCGA-BP-4807-01A-01R-1305-07	T cells	Low	0.228291
TCGA-BP-4959-01A-01R-1334-07	T cells	Low	0.312117
TCGA-BP-4960-01A-01R-1334-07	T cells	High	0.268135
TCGA-BP-4961-01A-01R-1334-07	T cells	Low	0.242069
TCGA-BP-4962-01A-01R-1334-07	T cells	High	0.360859
TCGA-BP-4963-01A-01R-1334-07	T cells	Low	0.294697
TCGA-BP-4964-01A-01R-1334-07	T cells	Low	0.321602
TCGA-BP-4965-01A-01R-1334-07	T cells	Low	0.28186
TCGA-BP-4967-01A-01R-1334-07	T cells	Low	0.219347
TCGA-BP-4968-01A-01R-1334-07	T cells	High	0.355194
TCGA-BP-4969-01A-01R-1334-07	T cells	Low	0.189684
TCGA-BP-4970-01A-01R-1334-07	T cells	Low	0.345182
TCGA-BP-4971-01A-01R-1334-07	T cells	High	0.346006
TCGA-BP-4972-01A-01R-1334-07	T cells	Low	0.29388
TCGA-BP-4973-01A-01R-1334-07	T cells	Low	0.306736
TCGA-BP-4974-01A-01R-1334-07	T cells	High	0.285816
TCGA-BP-4975-01A-01R-1334-07	T cells	Low	0.265522
TCGA-BP-4976-01A-01R-1334-07	T cells	Low	0.255797
TCGA-BP-4977-01A-01R-1334-07	T cells	Low	0.301726
TCGA-BP-4981-01A-01R-1334-07	T cells	High	0.269277
TCGA-BP-4982-01A-01R-1334-07	T cells	Low	0.303349
TCGA-BP-4983-01A-01R-1334-07	T cells	High	0.41298
TCGA-BP-4985-01A-01R-1334-07	T cells	High	0.295494
TCGA-BP-4986-01A-01R-1334-07	T cells	High	0.283102
TCGA-BP-4987-01A-01R-1334-07	T cells	Low	0.308948
TCGA-BP-4989-01A-01R-1334-07	T cells	High	0.420591
TCGA-BP-4991-01A-01R-1334-07	T cells	Low	0.276818
TCGA-BP-4992-01A-01R-1334-07	T cells	High	0.377677
TCGA-BP-4993-01A-02R-1420-07	T cells	Low	0.31081
TCGA-BP-4994-01A-01R-1334-07	T cells	Low	0.260702
TCGA-BP-4995-01A-01R-1334-07	T cells	Low	0.288803
TCGA-BP-4998-01A-01R-1334-07	T cells	Low	0.322274
TCGA-BP-4999-01A-01R-1334-07	T cells	High	0.233007
TCGA-BP-5000-01A-01R-1334-07	T cells	High	0.356167
TCGA-BP-5001-01A-01R-1334-07	T cells	High	0.320138
TCGA-BP-5004-01A-01R-1334-07	T cells	Low	0.262849
TCGA-BP-5006-01A-01R-1334-07	T cells	High	0.246046
TCGA-BP-5007-01A-01R-1334-07	T cells	Low	0.290794
TCGA-BP-5008-01A-01R-1334-07	T cells	High	0.350879
TCGA-BP-5009-01A-01R-1334-07	T cells	High	0.354096
TCGA-BP-5010-01A-02R-1420-07	T cells	High	0.30465
TCGA-BP-5168-01A-01R-1420-07	T cells	Low	0.281211
TCGA-BP-5169-01A-01R-1426-07	T cells	High	0.337447
TCGA-BP-5170-01A-01R-1426-07	T cells	High	0.290368
TCGA-BP-5173-01A-01R-1426-07	T cells	Low	0.357327
TCGA-BP-5174-01A-01R-1426-07	T cells	Low	0.252188
TCGA-BP-5175-01A-01R-1426-07	T cells	High	0.308929
TCGA-BP-5176-01A-01R-1426-07	T cells	Low	0.290302
TCGA-BP-5177-01A-01R-1426-07	T cells	Low	0.289341
TCGA-BP-5178-01A-01R-1426-07	T cells	High	0.312621
TCGA-BP-5180-01A-01R-1426-07	T cells	High	0.336813
TCGA-BP-5181-01A-01R-1426-07	T cells	Low	0.304542
TCGA-BP-5182-01A-01R-1426-07	T cells	Low	0.35559
TCGA-BP-5183-01A-01R-1426-07	T cells	High	0.338232
TCGA-BP-5184-01A-01R-1426-07	T cells	Low	0.312598
TCGA-BP-5185-01A-01R-1426-07	T cells	Low	0.262787
TCGA-BP-5186-01A-01R-1426-07	T cells	Low	0.283503
TCGA-BP-5187-01A-01R-1426-07	T cells	High	0.338801
TCGA-BP-5189-01A-02R-1426-07	T cells	Low	0.291123
TCGA-BP-5190-01A-01R-1426-07	T cells	High	0.246606
TCGA-BP-5191-01A-01R-1426-07	T cells	High	0.390846
TCGA-BP-5192-01A-01R-1426-07	T cells	Low	0.261147
TCGA-BP-5194-01A-02R-1426-07	T cells	Low	0.292123
TCGA-BP-5195-01A-02R-1426-07	T cells	High	0.28707
TCGA-BP-5196-01A-01R-1426-07	T cells	High	0.324598
TCGA-BP-5198-01A-01R-1426-07	T cells	High	0.313202
TCGA-BP-5199-01A-01R-1426-07	T cells	High	0.406284
TCGA-BP-5200-01A-01R-1426-07	T cells	Low	0.337158
TCGA-BP-5201-01A-01R-1426-07	T cells	High	0.364485
TCGA-BP-5202-01A-02R-1426-07	T cells	Low	0.234035
TCGA-CJ-4634-01A-02R-1325-07	T cells	Low	0.245359
TCGA-CJ-4635-01A-02R-1305-07	T cells	Low	0.370268
TCGA-CJ-4636-01A-02R-1325-07	T cells	High	0.327505
TCGA-CJ-4637-01A-02R-1325-07	T cells	High	0.446785
TCGA-CJ-4638-01A-02R-1325-07	T cells	High	0.224243
TCGA-CJ-4639-01A-02R-1325-07	T cells	Low	0.37264
TCGA-CJ-4640-01A-02R-1325-07	T cells	Low	0.375545
TCGA-CJ-4641-01A-02R-1325-07	T cells	High	0.417502
TCGA-CJ-4642-01B-01R-1305-07	T cells	High	0.117425
TCGA-CJ-4643-01A-02R-1325-07	T cells	Low	0.294604
TCGA-CJ-4644-01A-02R-1325-07	T cells	Low	0.338301
TCGA-CJ-4868-01A-01R-1305-07	T cells	High	0.346981
TCGA-CJ-4869-01A-02R-1426-07	T cells	High	0.417749
TCGA-CJ-4870-01A-01R-1305-07	T cells	Low	0.269961
TCGA-CJ-4871-01A-01R-1305-07	T cells	Low	0.275885
TCGA-CJ-4872-01A-01R-1305-07	T cells	High	0.356071
TCGA-CJ-4873-01A-01R-1305-07	T cells	High	0.36084
TCGA-CJ-4874-01A-01R-1305-07	T cells	Low	0.336329
TCGA-CJ-4875-01A-01R-1305-07	T cells	High	0.332112
TCGA-CJ-4876-01A-01R-1305-07	T cells	Low	0.319343
TCGA-CJ-4878-01A-01R-1305-07	T cells	Low	0.167109
TCGA-CJ-4881-01A-01R-1305-07	T cells	High	0.308714
TCGA-CJ-4882-01A-02R-1426-07	T cells	High	0.388733
TCGA-CJ-4884-01A-01R-1305-07	T cells	High	0.345621
TCGA-CJ-4885-01A-01R-1305-07	T cells	Low	0.234233
TCGA-CJ-4886-01A-01R-1305-07	T cells	Low	0.352709
TCGA-CJ-4887-01A-01R-1305-07	T cells	High	0.367349
TCGA-CJ-4888-01A-01R-1305-07	T cells	High	0.430382
TCGA-CJ-4889-01A-01R-1305-07	T cells	High	0.360967
TCGA-CJ-4890-01A-01R-1305-07	T cells	High	0.407572
TCGA-CJ-4891-01A-01R-1305-07	T cells	High	0.236511
TCGA-CJ-4892-01A-01R-1305-07	T cells	Low	0.372387
TCGA-CJ-4893-01A-01R-1305-07	T cells	Low	0.362468
TCGA-CJ-4894-01A-01R-1305-07	T cells	High	0.371174
TCGA-CJ-4895-01A-01R-1305-07	T cells	High	0.302724
TCGA-CJ-4897-01A-03R-1426-07	T cells	Low	0.282434
TCGA-CJ-4899-01A-01R-1334-07	T cells	Low	0.282502
TCGA-CJ-4900-01A-01R-1334-07	T cells	High	0.344963
TCGA-CJ-4901-01A-01R-1426-07	T cells	High	0.420623
TCGA-CJ-4902-01A-01R-1426-07	T cells	High	0.321007
TCGA-CJ-4903-01A-01R-1426-07	T cells	High	0.319437
TCGA-CJ-4904-01A-02R-1426-07	T cells	Low	0.286081
TCGA-CJ-4905-01A-02R-1426-07	T cells	Low	0.27935
TCGA-CJ-4907-01A-01R-1426-07	T cells	Low	0.23149
TCGA-CJ-4908-01A-01R-1426-07	T cells	High	0.290875
TCGA-CJ-4912-01A-01R-1426-07	T cells	High	0.246993
TCGA-CJ-4916-01A-01R-1426-07	T cells	High	0.406001
TCGA-CJ-4918-01A-01R-1426-07	T cells	High	0.336069
TCGA-CJ-4920-01A-01R-1426-07	T cells	High	0.271829
TCGA-CJ-5671-01A-11R-1541-07	T cells	High	0.378637
TCGA-CJ-5672-01A-11R-1541-07	T cells	Low	0.386373
TCGA-CJ-5675-01A-11R-1541-07	T cells	Low	0.408785
TCGA-CJ-5676-01A-11R-1541-07	T cells	High	0.349034
TCGA-CJ-5677-01A-11R-1541-07	T cells	High	0.270864
TCGA-CJ-5678-01A-11R-1541-07	T cells	High	0.398379
TCGA-CJ-5679-01A-11R-1541-07	T cells	High	0.194176
TCGA-CJ-5680-01A-11R-1541-07	T cells	Low	0.205494
TCGA-CJ-5681-01A-11R-1541-07	T cells	Low	0.166283
TCGA-CJ-5682-01A-11R-1541-07	T cells	Low	0.292354
TCGA-CJ-5683-01A-11R-1541-07	T cells	Low	0.233999
TCGA-CJ-5684-01A-11R-1541-07	T cells	Low	0.34568
TCGA-CJ-5686-01A-11R-1672-07	T cells	Low	0.336943
TCGA-CJ-5689-01A-11R-1541-07	T cells	Low	0.322782
TCGA-CJ-6027-01A-11R-1672-07	T cells	High	0.417082
TCGA-CJ-6028-01A-11R-1672-07	T cells	High	0.409742
TCGA-CJ-6030-01A-11R-1672-07	T cells	High	0.357292
TCGA-CJ-6031-01A-11R-1672-07	T cells	High	0.367834
TCGA-CJ-6032-01A-11R-1672-07	T cells	Low	0.279179
TCGA-CJ-6033-01A-11R-1672-07	T cells	High	0.263467
TCGA-CW-5580-01A-01R-1672-07	T cells	High	0.236656
TCGA-CW-5581-01A-02R-1541-07	T cells	Low	0.315705
TCGA-CW-5583-01A-02R-1541-07	T cells	Low	0.241278
TCGA-CW-5584-01A-01R-1541-07	T cells	Low	0.237782
TCGA-CW-5585-01A-01R-1541-07	T cells	Low	0.201314
TCGA-CW-5587-01A-01R-1541-07	T cells	Low	0.382782
TCGA-CW-5588-01A-01R-1541-07	T cells	Low	0.308621
TCGA-CW-5589-01A-01R-1541-07	T cells	Low	0.289628
TCGA-CW-5590-01A-01R-1541-07	T cells	High	0.303715
TCGA-CW-5591-01A-01R-1541-07	T cells	Low	0.214861
TCGA-CW-6087-01A-11R-1672-07	T cells	High	0.457223
TCGA-CW-6088-01A-11R-1672-07	T cells	Low	0.23305
TCGA-CW-6090-01A-11R-1672-07	T cells	High	0.314985
TCGA-CW-6093-01A-11R-1672-07	T cells	Low	0.255531
TCGA-CW-6097-01A-11R-1672-07	T cells	High	0.395484
TCGA-CZ-4853-01A-01R-1426-07	T cells	Low	0.290002
TCGA-CZ-4854-01A-01R-1305-07	T cells	High	0.312256
TCGA-CZ-4856-01A-02R-1426-07	T cells	Low	0.326998
TCGA-CZ-4857-01A-01R-1305-07	T cells	High	0.291112
TCGA-CZ-4858-01A-01R-1305-07	T cells	High	0.366679
TCGA-CZ-4859-01A-02R-1426-07	T cells	Low	0.233425
TCGA-CZ-4860-01A-01R-1305-07	T cells	High	0.272908
TCGA-CZ-4861-01A-01R-1305-07	T cells	High	0.326351
TCGA-CZ-4862-01A-01R-1305-07	T cells	Low	0.404782
TCGA-CZ-4863-01A-01R-1503-07	T cells	Low	0.394916
TCGA-CZ-4864-01A-01R-1503-07	T cells	Low	0.365109
TCGA-CZ-4865-01A-02R-1503-07	T cells	High	0.315463
TCGA-CZ-4866-01A-01R-1503-07	T cells	Low	0.206563
TCGA-CZ-5451-01A-01R-1503-07	T cells	Low	0.297822
TCGA-CZ-5452-01A-01R-1503-07	T cells	Low	0.405622
TCGA-CZ-5453-01A-01R-1503-07	T cells	Low	0.162005
TCGA-CZ-5454-01A-01R-1503-07	T cells	High	0.314237
TCGA-CZ-5455-01A-01R-1503-07	T cells	Low	0.362563
TCGA-CZ-5456-01A-01R-1503-07	T cells	High	0.335145
TCGA-CZ-5457-01A-01R-1503-07	T cells	Low	0.273756
TCGA-CZ-5458-01A-01R-1503-07	T cells	Low	0.333847
TCGA-CZ-5459-01A-01R-1503-07	T cells	High	0.301615
TCGA-CZ-5460-01A-01R-1503-07	T cells	Low	0.340555
TCGA-CZ-5461-01A-01R-1503-07	T cells	Low	0.334418
TCGA-CZ-5462-01A-01R-1503-07	T cells	Low	0.286886
TCGA-CZ-5463-01A-01R-1503-07	T cells	Low	0.299602
TCGA-CZ-5464-01A-01R-1503-07	T cells	High	0.341053
TCGA-CZ-5465-01A-01R-1503-07	T cells	Low	0.224631
TCGA-CZ-5466-01A-01R-1503-07	T cells	High	0.357432
TCGA-CZ-5467-01A-01R-1503-07	T cells	Low	0.252587
TCGA-CZ-5468-01A-01R-1503-07	T cells	High	0.27922
TCGA-CZ-5469-01A-01R-1503-07	T cells	High	0.233906
TCGA-CZ-5470-01A-01R-1503-07	T cells	High	0.343875
TCGA-CZ-5982-01A-11R-1672-07	T cells	Low	0.247366
TCGA-CZ-5984-01A-11R-1672-07	T cells	High	0.331833
TCGA-CZ-5985-01A-11R-1672-07	T cells	High	0.332522
TCGA-CZ-5986-01A-11R-1672-07	T cells	Low	0.266342
TCGA-CZ-5987-01A-11R-1672-07	T cells	High	0.315444
TCGA-CZ-5988-01A-11R-1672-07	T cells	High	0.31871
TCGA-CZ-5989-01A-11R-1672-07	T cells	Low	0.384547
TCGA-DV-5565-01A-01R-1541-07	T cells	Low	0.23045
TCGA-DV-5566-01A-01R-1541-07	T cells	Low	0.238391
TCGA-DV-5567-01A-01R-1541-07	T cells	Low	0.191365
TCGA-DV-5568-01A-01R-1541-07	T cells	High	0.329224
TCGA-DV-5569-01A-01R-1541-07	T cells	Low	0.276801
TCGA-DV-5573-01A-01R-1541-07	T cells	High	0.397237
TCGA-DV-5574-01A-01R-1541-07	T cells	High	0.350751
TCGA-DV-5575-01A-01R-1541-07	T cells	Low	0.318092
TCGA-DV-5576-01A-01R-1541-07	T cells	Low	0.155364
TCGA-DV-A4VX-01A-11R-A266-07	T cells	High	0.250361
TCGA-DV-A4VZ-01A-11R-A266-07	T cells	Low	0.14898
TCGA-DV-A4W0-01A-11R-A266-07	T cells	High	0.203304
TCGA-EU-5904-01A-11R-1672-07	T cells	Low	0.300064
TCGA-EU-5905-01A-11R-1672-07	T cells	Low	0.258677
TCGA-EU-5906-01A-11R-1672-07	T cells	Low	0.261594
TCGA-EU-5907-01A-11R-1672-07	T cells	Low	0.224938
TCGA-G6-A5PC-01A-11R-A33J-07	T cells	High	0.304895
TCGA-G6-A8L6-01A-11R-A37O-07	T cells	High	0.271898
TCGA-G6-A8L7-01A-11R-A37O-07	T cells	High	0.276914
TCGA-G6-A8L8-01A-21R-A37O-07	T cells	High	0.206665
TCGA-GK-A6C7-01A-11R-A33J-07	T cells	Low	0.259479
TCGA-MM-A563-01A-11R-A266-07	T cells	High	0.36778
TCGA-MM-A564-01A-11R-A266-07	T cells	High	0.219575
TCGA-MM-A84U-01A-11R-A37O-07	T cells	High	0.266003
TCGA-MW-A4EC-01A-11R-A266-07	T cells	High	0.264446
TCGA-T7-A92I-01A-11R-A37O-07	T cells	Low	0.221581
TCGA-3Z-A93Z-01A-11R-A37O-07	aDC	Low	0.224867
TCGA-6D-AA2E-01A-11R-A37O-07	aDC	Low	0.149812
TCGA-A3-3306-01A-01R-0864-07	aDC	Low	0.218985
TCGA-A3-3307-01A-01R-0864-07	aDC	Low	0.324592
TCGA-A3-3308-01A-02R-1325-07	aDC	High	0.270986
TCGA-A3-3311-01A-02R-1325-07	aDC	Low	0.235307
TCGA-A3-3313-01A-02R-1325-07	aDC	Low	0.238692
TCGA-A3-3316-01A-01R-0864-07	aDC	High	0.219337
TCGA-A3-3317-01A-02R-1325-07	aDC	High	0.217358
TCGA-A3-3319-01A-02R-1325-07	aDC	High	0.282338
TCGA-A3-3320-01A-02R-1325-07	aDC	Low	0.24259
TCGA-A3-3322-01A-02R-1325-07	aDC	High	0.205488
TCGA-A3-3323-01A-02R-1325-07	aDC	High	0.336445
TCGA-A3-3324-01A-02R-1325-07	aDC	Low	0.25942
TCGA-A3-3325-01A-01R-0864-07	aDC	Low	0.225658
TCGA-A3-3326-01A-01R-0864-07	aDC	Low	0.326053
TCGA-A3-3328-01A-01R-0864-07	aDC	Low	0.139808
TCGA-A3-3329-01A-01R-0864-07	aDC	Low	0.277559
TCGA-A3-3331-01A-02R-1325-07	aDC	Low	0.305904
TCGA-A3-3335-01A-01R-0864-07	aDC	High	0.1832
TCGA-A3-3343-01A-01R-0864-07	aDC	Low	0.328725
TCGA-A3-3346-01A-01R-1766-07	aDC	High	0.289713
TCGA-A3-3347-01A-02R-1325-07	aDC	High	0.255328
TCGA-A3-3349-01A-01R-1188-07	aDC	Low	0.205671
TCGA-A3-3351-01A-02R-1325-07	aDC	Low	0.306726
TCGA-A3-3352-01A-01R-0864-07	aDC	Low	0.315073
TCGA-A3-3357-01A-02R-1420-07	aDC	Low	0.238423
TCGA-A3-3358-01A-01R-1541-07	aDC	High	0.265925
TCGA-A3-3359-01A-01R-0864-07	aDC	Low	0.258898
TCGA-A3-3362-01A-02R-1325-07	aDC	Low	0.220032
TCGA-A3-3363-01A-01R-0864-07	aDC	Low	0.1124
TCGA-A3-3365-01A-01R-0864-07	aDC	Low	0.247424
TCGA-A3-3367-01A-02R-1420-07	aDC	Low	0.273777
TCGA-A3-3370-01A-02R-1420-07	aDC	Low	0.289847
TCGA-A3-3372-01A-02R-1325-07	aDC	Low	0.280214
TCGA-A3-3373-01A-02R-1420-07	aDC	Low	0.266915
TCGA-A3-3374-01A-02R-1325-07	aDC	High	0.275997
TCGA-A3-3376-01A-02R-1420-07	aDC	Low	0.205503
TCGA-A3-3378-01A-02R-1325-07	aDC	High	0.257814
TCGA-A3-3380-01A-01R-0864-07	aDC	Low	0.221907
TCGA-A3-3382-01A-02R-1325-07	aDC	High	0.290748
TCGA-A3-3383-01A-02R-1325-07	aDC	High	0.326543
TCGA-A3-3385-01A-02R-1420-07	aDC	Low	0.199825
TCGA-A3-3387-01A-01R-1541-07	aDC	High	0.270489
TCGA-A3-A6NI-01A-11R-A33J-07	aDC	High	0.180482
TCGA-A3-A6NJ-01A-12R-A33J-07	aDC	Low	0.267356
TCGA-A3-A6NL-01A-11R-A33J-07	aDC	Low	0.271351
TCGA-A3-A6NN-01A-12R-A33J-07	aDC	Low	0.266547
TCGA-A3-A8CQ-01A-11R-A37O-07	aDC	Low	0.15658
TCGA-A3-A8OU-01A-11R-A37O-07	aDC	High	0.189727
TCGA-A3-A8OV-01A-11R-A37O-07	aDC	High	0.199857
TCGA-A3-A8OW-01A-11R-A37O-07	aDC	Low	0.171224
TCGA-A3-A8OX-01A-11R-A37O-07	aDC	Low	0.241143
TCGA-AK-3425-01A-02R-1277-07	aDC	High	0.311274
TCGA-AK-3426-01A-02R-1325-07	aDC	High	0.345606
TCGA-AK-3427-01A-01R-0864-07	aDC	Low	0.180094
TCGA-AK-3428-01A-02R-1277-07	aDC	Low	0.302368
TCGA-AK-3429-01A-02R-1325-07	aDC	Low	0.318621
TCGA-AK-3431-01A-02R-1277-07	aDC	High	0.256891
TCGA-AK-3433-01A-02R-1277-07	aDC	Low	0.167447
TCGA-AK-3434-01A-02R-1277-07	aDC	High	0.313343
TCGA-AK-3436-01A-02R-1325-07	aDC	High	0.294625
TCGA-AK-3440-01A-02R-1277-07	aDC	High	0.272189
TCGA-AK-3443-01A-02R-1325-07	aDC	Low	0.129936
TCGA-AK-3445-01A-02R-1277-07	aDC	High	0.245973
TCGA-AK-3447-01A-01R-1766-07	aDC	Low	0.183629
TCGA-AK-3450-01A-02R-1277-07	aDC	Low	0.240719
TCGA-AK-3451-01A-02R-1188-07	aDC	High	0.208647
TCGA-AK-3453-01A-02R-1277-07	aDC	High	0.316971
TCGA-AK-3454-01A-02R-1277-07	aDC	High	0.259898
TCGA-AK-3455-01A-01R-0864-07	aDC	High	0.204578
TCGA-AK-3456-01A-02R-1325-07	aDC	Low	0.194377
TCGA-AK-3458-01A-01R-1503-07	aDC	High	0.204884
TCGA-AK-3460-01A-02R-1277-07	aDC	Low	0.242765
TCGA-AK-3461-01A-02R-1277-07	aDC	Low	0.20939
TCGA-AK-3465-01A-02R-1325-07	aDC	Low	0.114891
TCGA-AS-3777-01A-01R-0864-07	aDC	High	0.169303
TCGA-AS-3778-01A-01R-A32Z-07	aDC	Low	0.222384
TCGA-B0-4688-01A-01R-1277-07	aDC	High	0.171624
TCGA-B0-4690-01A-01R-1277-07	aDC	High	0.265833
TCGA-B0-4691-01A-01R-1277-07	aDC	High	0.247745
TCGA-B0-4693-01A-01R-1277-07	aDC	High	0.272277
TCGA-B0-4694-01A-01R-1277-07	aDC	High	0.321176
TCGA-B0-4696-01A-01R-1277-07	aDC	High	0.0514305
TCGA-B0-4697-01A-01R-1277-07	aDC	High	0.348463
TCGA-B0-4698-01A-01R-1503-07	aDC	High	0.342076
TCGA-B0-4699-01A-01R-1277-07	aDC	High	0.251369
TCGA-B0-4700-01A-02R-1541-07	aDC	High	0.356613
TCGA-B0-4701-01A-01R-1277-07	aDC	High	0.280279
TCGA-B0-4703-01A-01R-1277-07	aDC	High	0.244569
TCGA-B0-4706-01A-01R-1503-07	aDC	High	0.232675
TCGA-B0-4707-01A-01R-1277-07	aDC	High	0.143985
TCGA-B0-4710-01A-01R-1503-07	aDC	High	0.207243
TCGA-B0-4712-01A-01R-1503-07	aDC	High	0.312181
TCGA-B0-4713-01A-01R-1277-07	aDC	High	0.200209
TCGA-B0-4714-01A-01R-1277-07	aDC	High	0.318768
TCGA-B0-4718-01A-01R-1277-07	aDC	High	0.270263
TCGA-B0-4810-01A-01R-1503-07	aDC	High	0.321263
TCGA-B0-4811-01A-01R-1503-07	aDC	High	0.255619
TCGA-B0-4813-01A-01R-1277-07	aDC	High	0.156173
TCGA-B0-4814-01A-01R-1277-07	aDC	High	0.235333
TCGA-B0-4815-01A-01R-1503-07	aDC	High	0.354023
TCGA-B0-4816-01A-01R-1503-07	aDC	High	0.290422
TCGA-B0-4817-01A-01R-1277-07	aDC	High	0.145892
TCGA-B0-4818-01A-01R-1503-07	aDC	Low	0.291059
TCGA-B0-4819-01A-01R-1277-07	aDC	High	0.316946
TCGA-B0-4821-01A-01R-1503-07	aDC	High	0.25584
TCGA-B0-4822-01A-01R-1277-07	aDC	High	0.274317
TCGA-B0-4823-01A-02R-1420-07	aDC	Low	0.213859
TCGA-B0-4824-01A-01R-1277-07	aDC	Low	0.25822
TCGA-B0-4827-01A-02R-1420-07	aDC	High	0.320142
TCGA-B0-4828-01A-01R-1277-07	aDC	High	0.225652
TCGA-B0-4833-01A-01R-1305-07	aDC	High	0.263753
TCGA-B0-4834-01A-01R-1305-07	aDC	Low	0.156553
TCGA-B0-4836-01A-01R-1305-07	aDC	High	0.306578
TCGA-B0-4837-01A-01R-1305-07	aDC	High	0.242928
TCGA-B0-4838-01A-01R-1305-07	aDC	Low	0.270225
TCGA-B0-4839-01A-01R-1305-07	aDC	Low	0.347126
TCGA-B0-4841-01A-01R-1277-07	aDC	High	0.273902
TCGA-B0-4842-01A-02R-1420-07	aDC	High	0.333785
TCGA-B0-4843-01A-01R-1277-07	aDC	High	0.247055
TCGA-B0-4844-01A-01R-1277-07	aDC	High	0.279034
TCGA-B0-4845-01A-01R-1277-07	aDC	High	0.219418
TCGA-B0-4846-01A-01R-1277-07	aDC	Low	0.294587
TCGA-B0-4847-01A-01R-1277-07	aDC	High	0.323326
TCGA-B0-4848-01A-01R-1277-07	aDC	High	0.304901
TCGA-B0-4849-01A-01R-1277-07	aDC	High	0.284891
TCGA-B0-4852-01A-01R-1503-07	aDC	Low	0.233907
TCGA-B0-4945-01A-01R-1420-07	aDC	High	0.230075
TCGA-B0-5075-01A-01R-1334-07	aDC	High	0.22017
TCGA-B0-5077-01A-01R-1334-07	aDC	High	0.222871
TCGA-B0-5080-01A-01R-1503-07	aDC	High	0.295173
TCGA-B0-5081-01A-01R-1334-07	aDC	High	0.353715
TCGA-B0-5083-01A-02R-1420-07	aDC	Low	0.176671
TCGA-B0-5084-01A-01R-1334-07	aDC	High	0.222625
TCGA-B0-5085-01A-01R-1334-07	aDC	High	0.233017
TCGA-B0-5088-01A-01R-1334-07	aDC	High	0.223148
TCGA-B0-5092-01A-01R-1420-07	aDC	High	0.325307
TCGA-B0-5094-01A-01R-1420-07	aDC	High	0.201123
TCGA-B0-5095-01A-01R-1420-07	aDC	High	0.240301
TCGA-B0-5096-01A-01R-1420-07	aDC	High	0.291745
TCGA-B0-5097-01A-01R-1420-07	aDC	High	0.259171
TCGA-B0-5098-01A-01R-1420-07	aDC	High	0.259567
TCGA-B0-5099-01A-01R-1420-07	aDC	Low	0.255139
TCGA-B0-5100-01A-01R-1420-07	aDC	High	0.160141
TCGA-B0-5102-01A-01R-1420-07	aDC	Low	0.258665
TCGA-B0-5104-01A-01R-1420-07	aDC	Low	0.240844
TCGA-B0-5106-01A-01R-1420-07	aDC	High	0.303002
TCGA-B0-5107-01A-01R-1420-07	aDC	High	0.28727
TCGA-B0-5108-01A-01R-1420-07	aDC	High	0.336966
TCGA-B0-5109-01A-02R-1420-07	aDC	High	0.317287
TCGA-B0-5110-01A-01R-1420-07	aDC	Low	0.259948
TCGA-B0-5113-01A-01R-1420-07	aDC	Low	0.296378
TCGA-B0-5115-01A-01R-1420-07	aDC	High	0.271661
TCGA-B0-5116-01A-02R-1420-07	aDC	Low	0.258917
TCGA-B0-5117-01A-01R-1420-07	aDC	Low	0.182268
TCGA-B0-5119-01A-02R-1420-07	aDC	Low	0.26749
TCGA-B0-5120-01A-01R-1420-07	aDC	Low	0.202321
TCGA-B0-5121-01A-02R-1420-07	aDC	Low	0.231862
TCGA-B0-5399-01A-01R-1503-07	aDC	Low	0.268099
TCGA-B0-5400-01A-01R-1503-07	aDC	High	0.209282
TCGA-B0-5402-01A-01R-1503-07	aDC	Low	0.284611
TCGA-B0-5690-01A-11R-1541-07	aDC	Low	0.26767
TCGA-B0-5691-01A-11R-1541-07	aDC	Low	0.271154
TCGA-B0-5692-01A-11R-1541-07	aDC	Low	0.325777
TCGA-B0-5693-01A-11R-1541-07	aDC	Low	0.182446
TCGA-B0-5694-01A-11R-1541-07	aDC	High	0.265359
TCGA-B0-5695-01A-11R-1541-07	aDC	Low	0.221284
TCGA-B0-5696-01A-11R-1541-07	aDC	Low	0.27019
TCGA-B0-5697-01A-11R-1541-07	aDC	High	0.258173
TCGA-B0-5698-01A-11R-1672-07	aDC	High	0.318704
TCGA-B0-5699-01A-11R-1541-07	aDC	Low	0.330764
TCGA-B0-5700-01A-11R-1541-07	aDC	Low	0.236955
TCGA-B0-5701-01A-11R-1541-07	aDC	Low	0.262467
TCGA-B0-5702-01A-11R-1541-07	aDC	High	0.149031
TCGA-B0-5703-01A-11R-1541-07	aDC	High	0.255782
TCGA-B0-5705-01A-11R-1541-07	aDC	Low	0.239277
TCGA-B0-5706-01A-11R-1541-07	aDC	High	0.297132
TCGA-B0-5707-01A-11R-1541-07	aDC	High	0.135115
TCGA-B0-5709-01A-11R-1541-07	aDC	Low	0.305456
TCGA-B0-5710-01A-11R-1672-07	aDC	Low	0.295253
TCGA-B0-5711-01A-11R-1672-07	aDC	Low	0.296859
TCGA-B0-5712-01A-11R-1672-07	aDC	High	0.218773
TCGA-B0-5713-01A-11R-1672-07	aDC	Low	0.271179
TCGA-B0-5812-01A-11R-1672-07	aDC	Low	0.271802
TCGA-B2-3923-01A-02R-1325-07	aDC	High	0.159674
TCGA-B2-3924-01A-02R-1325-07	aDC	Low	0.359403
TCGA-B2-4098-01A-02R-1325-07	aDC	High	0.14077
TCGA-B2-4099-01A-02R-1188-07	aDC	High	0.316191
TCGA-B2-4101-01A-02R-1277-07	aDC	High	0.29097
TCGA-B2-4102-01A-02R-1325-07	aDC	Low	0.289973
TCGA-B2-5633-01A-01R-1541-07	aDC	Low	0.271086
TCGA-B2-5635-01A-01R-1541-07	aDC	Low	0.299815
TCGA-B2-5636-01A-02R-1541-07	aDC	Low	0.192937
TCGA-B2-5639-01A-01R-1541-07	aDC	Low	0.255763
TCGA-B2-5641-01A-01R-1541-07	aDC	Low	0.275912
TCGA-B2-A4SR-01A-11R-A266-07	aDC	Low	0.262598
TCGA-B4-5377-01A-01R-1503-07	aDC	Low	0.226214
TCGA-B4-5378-01A-01R-1503-07	aDC	Low	0.225598
TCGA-B4-5832-01A-11R-1672-07	aDC	High	0.303176
TCGA-B4-5834-01A-11R-1672-07	aDC	Low	0.282836
TCGA-B4-5835-01A-11R-1672-07	aDC	Low	0.270483
TCGA-B4-5836-01A-11R-1672-07	aDC	Low	0.269567
TCGA-B4-5838-01A-11R-1672-07	aDC	Low	0.179255
TCGA-B4-5843-01A-11R-1672-07	aDC	Low	0.209098
TCGA-B4-5844-01A-11R-1672-07	aDC	Low	0.262251
TCGA-B8-4143-01A-01R-1188-07	aDC	High	0.374861
TCGA-B8-4146-01B-11R-1672-07	aDC	Low	0.267549
TCGA-B8-4148-01A-02R-1325-07	aDC	Low	0.286321
TCGA-B8-4151-01A-01R-1188-07	aDC	Low	0.285863
TCGA-B8-4153-01B-11R-1672-07	aDC	High	0.27191
TCGA-B8-4154-01A-01R-1188-07	aDC	Low	0.268296
TCGA-B8-4619-01A-02R-1325-07	aDC	High	0.187118
TCGA-B8-4620-01A-02R-1325-07	aDC	High	0.328929
TCGA-B8-4621-01A-01R-1503-07	aDC	Low	0.203167
TCGA-B8-4622-01A-02R-1277-07	aDC	High	0.28543
TCGA-B8-5158-01A-01R-1420-07	aDC	High	0.297181
TCGA-B8-5159-01A-01R-1420-07	aDC	Low	0.237003
TCGA-B8-5162-01A-01R-1420-07	aDC	Low	0.362263
TCGA-B8-5163-01A-01R-1420-07	aDC	High	0.399996
TCGA-B8-5164-01A-01R-1420-07	aDC	Low	0.271787
TCGA-B8-5165-01A-01R-1420-07	aDC	Low	0.199864
TCGA-B8-5545-01A-01R-1672-07	aDC	Low	0.256361
TCGA-B8-5546-01A-01R-1541-07	aDC	Low	0.114301
TCGA-B8-5549-01A-01R-1541-07	aDC	Low	0.274909
TCGA-B8-5550-01A-01R-1541-07	aDC	High	0.246619
TCGA-B8-5551-01A-01R-1541-07	aDC	High	0.40843
TCGA-B8-5552-01B-11R-1672-07	aDC	Low	0.237655
TCGA-B8-5553-01A-01R-1541-07	aDC	Low	0.259143
TCGA-B8-A54D-01A-21R-A266-07	aDC	High	0.266784
TCGA-B8-A54E-01A-11R-A266-07	aDC	Low	0.24975
TCGA-B8-A54F-01A-11R-A266-07	aDC	High	0.179407
TCGA-B8-A54G-01A-11R-A266-07	aDC	High	0.340325
TCGA-B8-A54H-01A-11R-A33J-07	aDC	Low	0.212351
TCGA-B8-A54I-01A-21R-A33J-07	aDC	High	0.322816
TCGA-B8-A54J-01A-11R-A33J-07	aDC	Low	0.228676
TCGA-B8-A54K-01A-11R-A33J-07	aDC	Low	0.180674
TCGA-B8-A7U6-01A-12R-A37O-07	aDC	High	0.173097
TCGA-B8-A8YJ-01A-13R-A39I-07	aDC	High	0.228332
TCGA-BP-4158-01A-02R-1289-07	aDC	Low	0.244189
TCGA-BP-4159-01A-02R-1289-07	aDC	High	0.268566
TCGA-BP-4160-01A-02R-1289-07	aDC	Low	0.283926
TCGA-BP-4161-01A-02R-1325-07	aDC	High	0.30519
TCGA-BP-4162-01A-02R-1325-07	aDC	Low	0.251603
TCGA-BP-4163-01A-02R-1325-07	aDC	Low	0.272369
TCGA-BP-4164-01A-02R-1325-07	aDC	Low	0.244093
TCGA-BP-4165-01A-02R-1289-07	aDC	High	0.245883
TCGA-BP-4166-01A-02R-1289-07	aDC	Low	0.288465
TCGA-BP-4167-01A-02R-1325-07	aDC	High	0.29581
TCGA-BP-4169-01A-02R-1289-07	aDC	High	0.313998
TCGA-BP-4170-01A-02R-1289-07	aDC	Low	0.292271
TCGA-BP-4173-01A-02R-1289-07	aDC	High	0.360232
TCGA-BP-4174-01A-02R-1289-07	aDC	Low	0.228381
TCGA-BP-4176-01A-02R-1289-07	aDC	High	0.297724
TCGA-BP-4177-01A-02R-1420-07	aDC	Low	0.204433
TCGA-BP-4325-01A-02R-1289-07	aDC	Low	0.192066
TCGA-BP-4326-01A-01R-1289-07	aDC	High	0.263711
TCGA-BP-4327-01A-01R-1289-07	aDC	High	0.295067
TCGA-BP-4329-01A-02R-1289-07	aDC	Low	0.270808
TCGA-BP-4330-01A-01R-1289-07	aDC	Low	0.330319
TCGA-BP-4331-01A-01R-1289-07	aDC	High	0.295344
TCGA-BP-4332-01A-01R-1289-07	aDC	Low	0.180653
TCGA-BP-4334-01A-01R-1289-07	aDC	Low	0.163947
TCGA-BP-4335-01A-01R-1289-07	aDC	High	0.280166
TCGA-BP-4337-01A-01R-1289-07	aDC	High	0.204416
TCGA-BP-4338-01A-01R-1289-07	aDC	High	0.28345
TCGA-BP-4340-01A-01R-1289-07	aDC	Low	0.227077
TCGA-BP-4341-01A-01R-1289-07	aDC	High	0.231672
TCGA-BP-4342-01A-01R-1289-07	aDC	High	0.177728
TCGA-BP-4343-01A-02R-1289-07	aDC	High	0.283097
TCGA-BP-4344-01A-01R-1289-07	aDC	High	0.215423
TCGA-BP-4345-01A-01R-1289-07	aDC	High	0.296788
TCGA-BP-4346-01A-01R-1289-07	aDC	High	0.376006
TCGA-BP-4347-01A-01R-1289-07	aDC	Low	0.203344
TCGA-BP-4349-01A-01R-1289-07	aDC	Low	0.265066
TCGA-BP-4351-01A-01R-1289-07	aDC	High	0.219728
TCGA-BP-4352-01A-01R-1289-07	aDC	High	0.18713
TCGA-BP-4353-01A-02R-1289-07	aDC	High	0.245636
TCGA-BP-4354-01A-02R-1289-07	aDC	High	0.317298
TCGA-BP-4355-01A-01R-1289-07	aDC	High	0.250617
TCGA-BP-4756-01A-01R-1289-07	aDC	Low	0.195421
TCGA-BP-4758-01A-01R-1289-07	aDC	High	0.269136
TCGA-BP-4759-01A-01R-1289-07	aDC	Low	0.313159
TCGA-BP-4760-01A-02R-1420-07	aDC	Low	0.167383
TCGA-BP-4761-01A-01R-1289-07	aDC	High	0.264597
TCGA-BP-4762-01A-02R-1289-07	aDC	Low	0.217404
TCGA-BP-4763-01A-01R-1289-07	aDC	Low	0.283078
TCGA-BP-4765-01A-01R-1289-07	aDC	High	0.159876
TCGA-BP-4766-01A-01R-1289-07	aDC	Low	0.159064
TCGA-BP-4768-01A-01R-1289-07	aDC	Low	0.148352
TCGA-BP-4769-01A-01R-1289-07	aDC	Low	0.219747
TCGA-BP-4770-01A-01R-1503-07	aDC	High	0.245414
TCGA-BP-4771-01A-01R-1289-07	aDC	High	0.339569
TCGA-BP-4774-01A-01R-1289-07	aDC	Low	0.220968
TCGA-BP-4775-01A-01R-1289-07	aDC	Low	0.227614
TCGA-BP-4776-01A-01R-1289-07	aDC	Low	0.245219
TCGA-BP-4777-01A-01R-1289-07	aDC	Low	0.261816
TCGA-BP-4781-01A-01R-1305-07	aDC	High	0.253917
TCGA-BP-4782-01A-02R-1420-07	aDC	Low	0.260752
TCGA-BP-4784-01A-01R-1305-07	aDC	Low	0.251043
TCGA-BP-4787-01A-01R-1305-07	aDC	High	0.25441
TCGA-BP-4789-01A-01R-1305-07	aDC	Low	0.21354
TCGA-BP-4790-01A-01R-1305-07	aDC	High	0.268083
TCGA-BP-4795-01A-02R-1420-07	aDC	Low	0.245434
TCGA-BP-4797-01A-01R-1305-07	aDC	Low	0.278679
TCGA-BP-4798-01A-01R-1305-07	aDC	High	0.383552
TCGA-BP-4799-01A-01R-1305-07	aDC	High	0.276751
TCGA-BP-4801-01A-02R-1420-07	aDC	Low	0.24402
TCGA-BP-4803-01A-01R-1305-07	aDC	High	0.247915
TCGA-BP-4804-01A-02R-1305-07	aDC	High	0.334027
TCGA-BP-4807-01A-01R-1305-07	aDC	Low	0.263618
TCGA-BP-4959-01A-01R-1334-07	aDC	Low	0.252395
TCGA-BP-4960-01A-01R-1334-07	aDC	High	0.223432
TCGA-BP-4961-01A-01R-1334-07	aDC	Low	0.178292
TCGA-BP-4962-01A-01R-1334-07	aDC	High	0.261685
TCGA-BP-4963-01A-01R-1334-07	aDC	Low	0.289787
TCGA-BP-4964-01A-01R-1334-07	aDC	Low	0.289323
TCGA-BP-4965-01A-01R-1334-07	aDC	Low	0.197692
TCGA-BP-4967-01A-01R-1334-07	aDC	Low	0.224615
TCGA-BP-4968-01A-01R-1334-07	aDC	High	0.241558
TCGA-BP-4969-01A-01R-1334-07	aDC	Low	0.16735
TCGA-BP-4970-01A-01R-1334-07	aDC	Low	0.239724
TCGA-BP-4971-01A-01R-1334-07	aDC	High	0.325947
TCGA-BP-4972-01A-01R-1334-07	aDC	Low	0.260111
TCGA-BP-4973-01A-01R-1334-07	aDC	Low	0.269487
TCGA-BP-4974-01A-01R-1334-07	aDC	High	0.188348
TCGA-BP-4975-01A-01R-1334-07	aDC	Low	0.233648
TCGA-BP-4976-01A-01R-1334-07	aDC	Low	0.173223
TCGA-BP-4977-01A-01R-1334-07	aDC	Low	0.194219
TCGA-BP-4981-01A-01R-1334-07	aDC	High	0.255097
TCGA-BP-4982-01A-01R-1334-07	aDC	Low	0.240491
TCGA-BP-4983-01A-01R-1334-07	aDC	High	0.329929
TCGA-BP-4985-01A-01R-1334-07	aDC	High	0.373236
TCGA-BP-4986-01A-01R-1334-07	aDC	High	0.310794
TCGA-BP-4987-01A-01R-1334-07	aDC	Low	0.191026
TCGA-BP-4989-01A-01R-1334-07	aDC	High	0.245238
TCGA-BP-4991-01A-01R-1334-07	aDC	Low	0.237133
TCGA-BP-4992-01A-01R-1334-07	aDC	High	0.272722
TCGA-BP-4993-01A-02R-1420-07	aDC	Low	0.230326
TCGA-BP-4994-01A-01R-1334-07	aDC	Low	0.171625
TCGA-BP-4995-01A-01R-1334-07	aDC	Low	0.202145
TCGA-BP-4998-01A-01R-1334-07	aDC	Low	0.30158
TCGA-BP-4999-01A-01R-1334-07	aDC	High	0.209926
TCGA-BP-5000-01A-01R-1334-07	aDC	High	0.30632
TCGA-BP-5001-01A-01R-1334-07	aDC	High	0.216145
TCGA-BP-5004-01A-01R-1334-07	aDC	Low	0.179746
TCGA-BP-5006-01A-01R-1334-07	aDC	High	0.19
TCGA-BP-5007-01A-01R-1334-07	aDC	Low	0.262868
TCGA-BP-5008-01A-01R-1334-07	aDC	High	0.250285
TCGA-BP-5009-01A-01R-1334-07	aDC	High	0.25897
TCGA-BP-5010-01A-02R-1420-07	aDC	High	0.203145
TCGA-BP-5168-01A-01R-1420-07	aDC	Low	0.271962
TCGA-BP-5169-01A-01R-1426-07	aDC	High	0.3166
TCGA-BP-5170-01A-01R-1426-07	aDC	High	0.27913
TCGA-BP-5173-01A-01R-1426-07	aDC	Low	0.309238
TCGA-BP-5174-01A-01R-1426-07	aDC	Low	0.211893
TCGA-BP-5175-01A-01R-1426-07	aDC	High	0.221092
TCGA-BP-5176-01A-01R-1426-07	aDC	Low	0.240126
TCGA-BP-5177-01A-01R-1426-07	aDC	Low	0.272439
TCGA-BP-5178-01A-01R-1426-07	aDC	High	0.281257
TCGA-BP-5180-01A-01R-1426-07	aDC	High	0.304936
TCGA-BP-5181-01A-01R-1426-07	aDC	Low	0.297177
TCGA-BP-5182-01A-01R-1426-07	aDC	Low	0.272706
TCGA-BP-5183-01A-01R-1426-07	aDC	High	0.300067
TCGA-BP-5184-01A-01R-1426-07	aDC	Low	0.21553
TCGA-BP-5185-01A-01R-1426-07	aDC	Low	0.271863
TCGA-BP-5186-01A-01R-1426-07	aDC	Low	0.177322
TCGA-BP-5187-01A-01R-1426-07	aDC	High	0.261351
TCGA-BP-5189-01A-02R-1426-07	aDC	Low	0.336245
TCGA-BP-5190-01A-01R-1426-07	aDC	High	0.223555
TCGA-BP-5191-01A-01R-1426-07	aDC	High	0.393086
TCGA-BP-5192-01A-01R-1426-07	aDC	Low	0.195582
TCGA-BP-5194-01A-02R-1426-07	aDC	Low	0.231644
TCGA-BP-5195-01A-02R-1426-07	aDC	High	0.269625
TCGA-BP-5196-01A-01R-1426-07	aDC	High	0.337712
TCGA-BP-5198-01A-01R-1426-07	aDC	High	0.220728
TCGA-BP-5199-01A-01R-1426-07	aDC	High	0.291894
TCGA-BP-5200-01A-01R-1426-07	aDC	Low	0.292206
TCGA-BP-5201-01A-01R-1426-07	aDC	High	0.282739
TCGA-BP-5202-01A-02R-1426-07	aDC	Low	0.20598
TCGA-CJ-4634-01A-02R-1325-07	aDC	Low	0.184206
TCGA-CJ-4635-01A-02R-1305-07	aDC	Low	0.266229
TCGA-CJ-4636-01A-02R-1325-07	aDC	High	0.299038
TCGA-CJ-4637-01A-02R-1325-07	aDC	High	0.390168
TCGA-CJ-4638-01A-02R-1325-07	aDC	High	0.138268
TCGA-CJ-4639-01A-02R-1325-07	aDC	Low	0.266785
TCGA-CJ-4640-01A-02R-1325-07	aDC	Low	0.31265
TCGA-CJ-4641-01A-02R-1325-07	aDC	High	0.312553
TCGA-CJ-4642-01B-01R-1305-07	aDC	High	0.144693
TCGA-CJ-4643-01A-02R-1325-07	aDC	Low	0.296278
TCGA-CJ-4644-01A-02R-1325-07	aDC	Low	0.327146
TCGA-CJ-4868-01A-01R-1305-07	aDC	High	0.298124
TCGA-CJ-4869-01A-02R-1426-07	aDC	High	0.313796
TCGA-CJ-4870-01A-01R-1305-07	aDC	Low	0.219197
TCGA-CJ-4871-01A-01R-1305-07	aDC	Low	0.272354
TCGA-CJ-4872-01A-01R-1305-07	aDC	High	0.288292
TCGA-CJ-4873-01A-01R-1305-07	aDC	High	0.30394
TCGA-CJ-4874-01A-01R-1305-07	aDC	Low	0.316315
TCGA-CJ-4875-01A-01R-1305-07	aDC	High	0.208823
TCGA-CJ-4876-01A-01R-1305-07	aDC	Low	0.218271
TCGA-CJ-4878-01A-01R-1305-07	aDC	Low	0.261864
TCGA-CJ-4881-01A-01R-1305-07	aDC	High	0.291927
TCGA-CJ-4882-01A-02R-1426-07	aDC	High	0.321152
TCGA-CJ-4884-01A-01R-1305-07	aDC	High	0.29335
TCGA-CJ-4885-01A-01R-1305-07	aDC	Low	0.24006
TCGA-CJ-4886-01A-01R-1305-07	aDC	Low	0.254841
TCGA-CJ-4887-01A-01R-1305-07	aDC	High	0.358294
TCGA-CJ-4888-01A-01R-1305-07	aDC	High	0.383159
TCGA-CJ-4889-01A-01R-1305-07	aDC	High	0.224282
TCGA-CJ-4890-01A-01R-1305-07	aDC	High	0.31816
TCGA-CJ-4891-01A-01R-1305-07	aDC	High	0.375532
TCGA-CJ-4892-01A-01R-1305-07	aDC	Low	0.231505
TCGA-CJ-4893-01A-01R-1305-07	aDC	Low	0.2675
TCGA-CJ-4894-01A-01R-1305-07	aDC	High	0.278039
TCGA-CJ-4895-01A-01R-1305-07	aDC	High	0.272713
TCGA-CJ-4897-01A-03R-1426-07	aDC	Low	0.250534
TCGA-CJ-4899-01A-01R-1334-07	aDC	Low	0.164959
TCGA-CJ-4900-01A-01R-1334-07	aDC	High	0.324843
TCGA-CJ-4901-01A-01R-1426-07	aDC	High	0.410515
TCGA-CJ-4902-01A-01R-1426-07	aDC	High	0.267557
TCGA-CJ-4903-01A-01R-1426-07	aDC	High	0.27788
TCGA-CJ-4904-01A-02R-1426-07	aDC	Low	0.296192
TCGA-CJ-4905-01A-02R-1426-07	aDC	Low	0.244946
TCGA-CJ-4907-01A-01R-1426-07	aDC	Low	0.282663
TCGA-CJ-4908-01A-01R-1426-07	aDC	High	0.274085
TCGA-CJ-4912-01A-01R-1426-07	aDC	High	0.220614
TCGA-CJ-4916-01A-01R-1426-07	aDC	High	0.289436
TCGA-CJ-4918-01A-01R-1426-07	aDC	High	0.299154
TCGA-CJ-4920-01A-01R-1426-07	aDC	High	0.259278
TCGA-CJ-5671-01A-11R-1541-07	aDC	High	0.295831
TCGA-CJ-5672-01A-11R-1541-07	aDC	Low	0.326321
TCGA-CJ-5675-01A-11R-1541-07	aDC	Low	0.314199
TCGA-CJ-5676-01A-11R-1541-07	aDC	High	0.358188
TCGA-CJ-5677-01A-11R-1541-07	aDC	High	0.229016
TCGA-CJ-5678-01A-11R-1541-07	aDC	High	0.332522
TCGA-CJ-5679-01A-11R-1541-07	aDC	High	0.258574
TCGA-CJ-5680-01A-11R-1541-07	aDC	Low	0.25933
TCGA-CJ-5681-01A-11R-1541-07	aDC	Low	0.149219
TCGA-CJ-5682-01A-11R-1541-07	aDC	Low	0.240795
TCGA-CJ-5683-01A-11R-1541-07	aDC	Low	0.291563
TCGA-CJ-5684-01A-11R-1541-07	aDC	Low	0.262732
TCGA-CJ-5686-01A-11R-1672-07	aDC	Low	0.296338
TCGA-CJ-5689-01A-11R-1541-07	aDC	Low	0.253094
TCGA-CJ-6027-01A-11R-1672-07	aDC	High	0.38257
TCGA-CJ-6028-01A-11R-1672-07	aDC	High	0.381978
TCGA-CJ-6030-01A-11R-1672-07	aDC	High	0.336664
TCGA-CJ-6031-01A-11R-1672-07	aDC	High	0.288259
TCGA-CJ-6032-01A-11R-1672-07	aDC	Low	0.236071
TCGA-CJ-6033-01A-11R-1672-07	aDC	High	0.296623
TCGA-CW-5580-01A-01R-1672-07	aDC	High	0.281724
TCGA-CW-5581-01A-02R-1541-07	aDC	Low	0.271514
TCGA-CW-5583-01A-02R-1541-07	aDC	Low	0.193387
TCGA-CW-5584-01A-01R-1541-07	aDC	Low	0.328716
TCGA-CW-5585-01A-01R-1541-07	aDC	Low	0.239817
TCGA-CW-5587-01A-01R-1541-07	aDC	Low	0.302212
TCGA-CW-5588-01A-01R-1541-07	aDC	Low	0.232293
TCGA-CW-5589-01A-01R-1541-07	aDC	Low	0.243569
TCGA-CW-5590-01A-01R-1541-07	aDC	High	0.293954
TCGA-CW-5591-01A-01R-1541-07	aDC	Low	0.140471
TCGA-CW-6087-01A-11R-1672-07	aDC	High	0.382398
TCGA-CW-6088-01A-11R-1672-07	aDC	Low	0.230947
TCGA-CW-6090-01A-11R-1672-07	aDC	High	0.236212
TCGA-CW-6093-01A-11R-1672-07	aDC	Low	0.218152
TCGA-CW-6097-01A-11R-1672-07	aDC	High	0.299688
TCGA-CZ-4853-01A-01R-1426-07	aDC	Low	0.275265
TCGA-CZ-4854-01A-01R-1305-07	aDC	High	0.241819
TCGA-CZ-4856-01A-02R-1426-07	aDC	Low	0.250599
TCGA-CZ-4857-01A-01R-1305-07	aDC	High	0.283147
TCGA-CZ-4858-01A-01R-1305-07	aDC	High	0.277178
TCGA-CZ-4859-01A-02R-1426-07	aDC	Low	0.216592
TCGA-CZ-4860-01A-01R-1305-07	aDC	High	0.267325
TCGA-CZ-4861-01A-01R-1305-07	aDC	High	0.320714
TCGA-CZ-4862-01A-01R-1305-07	aDC	Low	0.324202
TCGA-CZ-4863-01A-01R-1503-07	aDC	Low	0.288255
TCGA-CZ-4864-01A-01R-1503-07	aDC	Low	0.285678
TCGA-CZ-4865-01A-02R-1503-07	aDC	High	0.318698
TCGA-CZ-4866-01A-01R-1503-07	aDC	Low	0.198052
TCGA-CZ-5451-01A-01R-1503-07	aDC	Low	0.287823
TCGA-CZ-5452-01A-01R-1503-07	aDC	Low	0.335626
TCGA-CZ-5453-01A-01R-1503-07	aDC	Low	0.229489
TCGA-CZ-5454-01A-01R-1503-07	aDC	High	0.328249
TCGA-CZ-5455-01A-01R-1503-07	aDC	Low	0.344109
TCGA-CZ-5456-01A-01R-1503-07	aDC	High	0.240449
TCGA-CZ-5457-01A-01R-1503-07	aDC	Low	0.251655
TCGA-CZ-5458-01A-01R-1503-07	aDC	Low	0.290712
TCGA-CZ-5459-01A-01R-1503-07	aDC	High	0.262278
TCGA-CZ-5460-01A-01R-1503-07	aDC	Low	0.303246
TCGA-CZ-5461-01A-01R-1503-07	aDC	Low	0.322263
TCGA-CZ-5462-01A-01R-1503-07	aDC	Low	0.294861
TCGA-CZ-5463-01A-01R-1503-07	aDC	Low	0.247362
TCGA-CZ-5464-01A-01R-1503-07	aDC	High	0.311564
TCGA-CZ-5465-01A-01R-1503-07	aDC	Low	0.262145
TCGA-CZ-5466-01A-01R-1503-07	aDC	High	0.303256
TCGA-CZ-5467-01A-01R-1503-07	aDC	Low	0.254539
TCGA-CZ-5468-01A-01R-1503-07	aDC	High	0.236013
TCGA-CZ-5469-01A-01R-1503-07	aDC	High	0.196514
TCGA-CZ-5470-01A-01R-1503-07	aDC	High	0.31569
TCGA-CZ-5982-01A-11R-1672-07	aDC	Low	0.194065
TCGA-CZ-5984-01A-11R-1672-07	aDC	High	0.300499
TCGA-CZ-5985-01A-11R-1672-07	aDC	High	0.316489
TCGA-CZ-5986-01A-11R-1672-07	aDC	Low	0.260773
TCGA-CZ-5987-01A-11R-1672-07	aDC	High	0.290002
TCGA-CZ-5988-01A-11R-1672-07	aDC	High	0.294112
TCGA-CZ-5989-01A-11R-1672-07	aDC	Low	0.248187
TCGA-DV-5565-01A-01R-1541-07	aDC	Low	0.242062
TCGA-DV-5566-01A-01R-1541-07	aDC	Low	0.250323
TCGA-DV-5567-01A-01R-1541-07	aDC	Low	0.225123
TCGA-DV-5568-01A-01R-1541-07	aDC	High	0.245548
TCGA-DV-5569-01A-01R-1541-07	aDC	Low	0.218074
TCGA-DV-5573-01A-01R-1541-07	aDC	High	0.281511
TCGA-DV-5574-01A-01R-1541-07	aDC	High	0.249796
TCGA-DV-5575-01A-01R-1541-07	aDC	Low	0.28349
TCGA-DV-5576-01A-01R-1541-07	aDC	Low	0.153603
TCGA-DV-A4VX-01A-11R-A266-07	aDC	High	0.258801
TCGA-DV-A4VZ-01A-11R-A266-07	aDC	Low	0.141385
TCGA-DV-A4W0-01A-11R-A266-07	aDC	High	0.263027
TCGA-EU-5904-01A-11R-1672-07	aDC	Low	0.24942
TCGA-EU-5905-01A-11R-1672-07	aDC	Low	0.281553
TCGA-EU-5906-01A-11R-1672-07	aDC	Low	0.248063
TCGA-EU-5907-01A-11R-1672-07	aDC	Low	0.276692
TCGA-G6-A5PC-01A-11R-A33J-07	aDC	High	0.254239
TCGA-G6-A8L6-01A-11R-A37O-07	aDC	High	0.259257
TCGA-G6-A8L7-01A-11R-A37O-07	aDC	High	0.182176
TCGA-G6-A8L8-01A-21R-A37O-07	aDC	High	0.239585
TCGA-GK-A6C7-01A-11R-A33J-07	aDC	Low	0.247406
TCGA-MM-A563-01A-11R-A266-07	aDC	High	0.327776
TCGA-MM-A564-01A-11R-A266-07	aDC	High	0.19954
TCGA-MM-A84U-01A-11R-A37O-07	aDC	High	0.189583
TCGA-MW-A4EC-01A-11R-A266-07	aDC	High	0.17144
TCGA-T7-A92I-01A-11R-A37O-07	aDC	Low	0.15578
TCGA-3Z-A93Z-01A-11R-A37O-07	B cells	Low	0.138765
TCGA-6D-AA2E-01A-11R-A37O-07	B cells	Low	0.173592
TCGA-A3-3306-01A-01R-0864-07	B cells	Low	0.117094
TCGA-A3-3307-01A-01R-0864-07	B cells	Low	0.101298
TCGA-A3-3308-01A-02R-1325-07	B cells	High	0.113914
TCGA-A3-3311-01A-02R-1325-07	B cells	Low	0.158143
TCGA-A3-3313-01A-02R-1325-07	B cells	Low	0.119229
TCGA-A3-3316-01A-01R-0864-07	B cells	High	0.11569
TCGA-A3-3317-01A-02R-1325-07	B cells	High	0.115085
TCGA-A3-3319-01A-02R-1325-07	B cells	High	0.130695
TCGA-A3-3320-01A-02R-1325-07	B cells	Low	0.0756813
TCGA-A3-3322-01A-02R-1325-07	B cells	High	0.083882
TCGA-A3-3323-01A-02R-1325-07	B cells	High	0.103502
TCGA-A3-3324-01A-02R-1325-07	B cells	Low	0.104721
TCGA-A3-3325-01A-01R-0864-07	B cells	Low	0.134184
TCGA-A3-3326-01A-01R-0864-07	B cells	Low	0.17635
TCGA-A3-3328-01A-01R-0864-07	B cells	Low	0.0222878
TCGA-A3-3329-01A-01R-0864-07	B cells	Low	0.119762
TCGA-A3-3331-01A-02R-1325-07	B cells	Low	0.107739
TCGA-A3-3335-01A-01R-0864-07	B cells	High	0.146773
TCGA-A3-3343-01A-01R-0864-07	B cells	Low	0.142603
TCGA-A3-3346-01A-01R-1766-07	B cells	High	0.0909113
TCGA-A3-3347-01A-02R-1325-07	B cells	High	0.163034
TCGA-A3-3349-01A-01R-1188-07	B cells	Low	0.122427
TCGA-A3-3351-01A-02R-1325-07	B cells	Low	0.115507
TCGA-A3-3352-01A-01R-0864-07	B cells	Low	0.110335
TCGA-A3-3357-01A-02R-1420-07	B cells	Low	0.0986343
TCGA-A3-3358-01A-01R-1541-07	B cells	High	0.168308
TCGA-A3-3359-01A-01R-0864-07	B cells	Low	0.120316
TCGA-A3-3362-01A-02R-1325-07	B cells	Low	0.127291
TCGA-A3-3363-01A-01R-0864-07	B cells	Low	0.0702351
TCGA-A3-3365-01A-01R-0864-07	B cells	Low	0.142066
TCGA-A3-3367-01A-02R-1420-07	B cells	Low	0.129717
TCGA-A3-3370-01A-02R-1420-07	B cells	Low	0.109945
TCGA-A3-3372-01A-02R-1325-07	B cells	Low	0.0738861
TCGA-A3-3373-01A-02R-1420-07	B cells	Low	0.121947
TCGA-A3-3374-01A-02R-1325-07	B cells	High	0.145199
TCGA-A3-3376-01A-02R-1420-07	B cells	Low	0.132804
TCGA-A3-3378-01A-02R-1325-07	B cells	High	0.19834
TCGA-A3-3380-01A-01R-0864-07	B cells	Low	0.119516
TCGA-A3-3382-01A-02R-1325-07	B cells	High	0.0880877
TCGA-A3-3383-01A-02R-1325-07	B cells	High	0.126214
TCGA-A3-3385-01A-02R-1420-07	B cells	Low	0.0558366
TCGA-A3-3387-01A-01R-1541-07	B cells	High	0.146652
TCGA-A3-A6NI-01A-11R-A33J-07	B cells	High	0.0765162
TCGA-A3-A6NJ-01A-12R-A33J-07	B cells	Low	0.150257
TCGA-A3-A6NL-01A-11R-A33J-07	B cells	Low	0.13525
TCGA-A3-A6NN-01A-12R-A33J-07	B cells	Low	0.0848164
TCGA-A3-A8CQ-01A-11R-A37O-07	B cells	Low	0.0831152
TCGA-A3-A8OU-01A-11R-A37O-07	B cells	High	0.137141
TCGA-A3-A8OV-01A-11R-A37O-07	B cells	High	0.0599219
TCGA-A3-A8OW-01A-11R-A37O-07	B cells	Low	0.105125
TCGA-A3-A8OX-01A-11R-A37O-07	B cells	Low	0.186023
TCGA-AK-3425-01A-02R-1277-07	B cells	High	0.161493
TCGA-AK-3426-01A-02R-1325-07	B cells	High	0.164057
TCGA-AK-3427-01A-01R-0864-07	B cells	Low	0.0400415
TCGA-AK-3428-01A-02R-1277-07	B cells	Low	0.0895646
TCGA-AK-3429-01A-02R-1325-07	B cells	Low	0.176305
TCGA-AK-3431-01A-02R-1277-07	B cells	High	0.117625
TCGA-AK-3433-01A-02R-1277-07	B cells	Low	0.100992
TCGA-AK-3434-01A-02R-1277-07	B cells	High	0.0927037
TCGA-AK-3436-01A-02R-1325-07	B cells	High	0.10005
TCGA-AK-3440-01A-02R-1277-07	B cells	High	0.0463345
TCGA-AK-3443-01A-02R-1325-07	B cells	Low	0.059372
TCGA-AK-3445-01A-02R-1277-07	B cells	High	0.0897374
TCGA-AK-3447-01A-01R-1766-07	B cells	Low	0.042493
TCGA-AK-3450-01A-02R-1277-07	B cells	Low	0.135051
TCGA-AK-3451-01A-02R-1188-07	B cells	High	0.135636
TCGA-AK-3453-01A-02R-1277-07	B cells	High	0.161896
TCGA-AK-3454-01A-02R-1277-07	B cells	High	0.102469
TCGA-AK-3455-01A-01R-0864-07	B cells	High	0.152705
TCGA-AK-3456-01A-02R-1325-07	B cells	Low	0.155308
TCGA-AK-3458-01A-01R-1503-07	B cells	High	0.0840565
TCGA-AK-3460-01A-02R-1277-07	B cells	Low	0.0902643
TCGA-AK-3461-01A-02R-1277-07	B cells	Low	0.100241
TCGA-AK-3465-01A-02R-1325-07	B cells	Low	0.111219
TCGA-AS-3777-01A-01R-0864-07	B cells	High	0.0958176
TCGA-AS-3778-01A-01R-A32Z-07	B cells	Low	0.0937047
TCGA-B0-4688-01A-01R-1277-07	B cells	High	0.0742199
TCGA-B0-4690-01A-01R-1277-07	B cells	High	0.156048
TCGA-B0-4691-01A-01R-1277-07	B cells	High	0.183252
TCGA-B0-4693-01A-01R-1277-07	B cells	High	0.138115
TCGA-B0-4694-01A-01R-1277-07	B cells	High	0.186857
TCGA-B0-4696-01A-01R-1277-07	B cells	High	0.0500444
TCGA-B0-4697-01A-01R-1277-07	B cells	High	0.319532
TCGA-B0-4698-01A-01R-1503-07	B cells	High	0.11263
TCGA-B0-4699-01A-01R-1277-07	B cells	High	0.0757215
TCGA-B0-4700-01A-02R-1541-07	B cells	High	0.182473
TCGA-B0-4701-01A-01R-1277-07	B cells	High	0.143517
TCGA-B0-4703-01A-01R-1277-07	B cells	High	0.122958
TCGA-B0-4706-01A-01R-1503-07	B cells	High	0.0959064
TCGA-B0-4707-01A-01R-1277-07	B cells	High	0.142251
TCGA-B0-4710-01A-01R-1503-07	B cells	High	0.157785
TCGA-B0-4712-01A-01R-1503-07	B cells	High	0.166573
TCGA-B0-4713-01A-01R-1277-07	B cells	High	0.146228
TCGA-B0-4714-01A-01R-1277-07	B cells	High	0.0720109
TCGA-B0-4718-01A-01R-1277-07	B cells	High	0.112355
TCGA-B0-4810-01A-01R-1503-07	B cells	High	0.1295
TCGA-B0-4811-01A-01R-1503-07	B cells	High	0.0960338
TCGA-B0-4813-01A-01R-1277-07	B cells	High	0.0389914
TCGA-B0-4814-01A-01R-1277-07	B cells	High	0.139862
TCGA-B0-4815-01A-01R-1503-07	B cells	High	0.259023
TCGA-B0-4816-01A-01R-1503-07	B cells	High	0.0985363
TCGA-B0-4817-01A-01R-1277-07	B cells	High	0.124976
TCGA-B0-4818-01A-01R-1503-07	B cells	Low	0.191927
TCGA-B0-4819-01A-01R-1277-07	B cells	High	0.232743
TCGA-B0-4821-01A-01R-1503-07	B cells	High	0.104848
TCGA-B0-4822-01A-01R-1277-07	B cells	High	0.112942
TCGA-B0-4823-01A-02R-1420-07	B cells	Low	0.154267
TCGA-B0-4824-01A-01R-1277-07	B cells	Low	0.0914843
TCGA-B0-4827-01A-02R-1420-07	B cells	High	0.203072
TCGA-B0-4828-01A-01R-1277-07	B cells	High	0.0966081
TCGA-B0-4833-01A-01R-1305-07	B cells	High	0.117268
TCGA-B0-4834-01A-01R-1305-07	B cells	Low	0.0668657
TCGA-B0-4836-01A-01R-1305-07	B cells	High	0.181122
TCGA-B0-4837-01A-01R-1305-07	B cells	High	0.0922683
TCGA-B0-4838-01A-01R-1305-07	B cells	Low	0.151592
TCGA-B0-4839-01A-01R-1305-07	B cells	Low	0.123912
TCGA-B0-4841-01A-01R-1277-07	B cells	High	0.100596
TCGA-B0-4842-01A-02R-1420-07	B cells	High	0.187302
TCGA-B0-4843-01A-01R-1277-07	B cells	High	0.137864
TCGA-B0-4844-01A-01R-1277-07	B cells	High	0.17092
TCGA-B0-4845-01A-01R-1277-07	B cells	High	0.0485842
TCGA-B0-4846-01A-01R-1277-07	B cells	Low	0.0968984
TCGA-B0-4847-01A-01R-1277-07	B cells	High	0.162923
TCGA-B0-4848-01A-01R-1277-07	B cells	High	0.139163
TCGA-B0-4849-01A-01R-1277-07	B cells	High	0.0403794
TCGA-B0-4852-01A-01R-1503-07	B cells	Low	0.140229
TCGA-B0-4945-01A-01R-1420-07	B cells	High	0.128017
TCGA-B0-5075-01A-01R-1334-07	B cells	High	0.0922028
TCGA-B0-5077-01A-01R-1334-07	B cells	High	0.0815995
TCGA-B0-5080-01A-01R-1503-07	B cells	High	0.238236
TCGA-B0-5081-01A-01R-1334-07	B cells	High	0.210507
TCGA-B0-5083-01A-02R-1420-07	B cells	Low	0.162143
TCGA-B0-5084-01A-01R-1334-07	B cells	High	0.0925675
TCGA-B0-5085-01A-01R-1334-07	B cells	High	0.0769971
TCGA-B0-5088-01A-01R-1334-07	B cells	High	0.170567
TCGA-B0-5092-01A-01R-1420-07	B cells	High	0.134382
TCGA-B0-5094-01A-01R-1420-07	B cells	High	0.0869019
TCGA-B0-5095-01A-01R-1420-07	B cells	High	0.127451
TCGA-B0-5096-01A-01R-1420-07	B cells	High	0.164969
TCGA-B0-5097-01A-01R-1420-07	B cells	High	0.125842
TCGA-B0-5098-01A-01R-1420-07	B cells	High	0.101062
TCGA-B0-5099-01A-01R-1420-07	B cells	Low	0.0808892
TCGA-B0-5100-01A-01R-1420-07	B cells	High	0.0999742
TCGA-B0-5102-01A-01R-1420-07	B cells	Low	0.127261
TCGA-B0-5104-01A-01R-1420-07	B cells	Low	0.0680697
TCGA-B0-5106-01A-01R-1420-07	B cells	High	0.151644
TCGA-B0-5107-01A-01R-1420-07	B cells	High	0.107442
TCGA-B0-5108-01A-01R-1420-07	B cells	High	0.170276
TCGA-B0-5109-01A-02R-1420-07	B cells	High	0.224367
TCGA-B0-5110-01A-01R-1420-07	B cells	Low	0.110746
TCGA-B0-5113-01A-01R-1420-07	B cells	Low	0.159859
TCGA-B0-5115-01A-01R-1420-07	B cells	High	0.104381
TCGA-B0-5116-01A-02R-1420-07	B cells	Low	0.0731918
TCGA-B0-5117-01A-01R-1420-07	B cells	Low	0.075853
TCGA-B0-5119-01A-02R-1420-07	B cells	Low	0.0455571
TCGA-B0-5120-01A-01R-1420-07	B cells	Low	0.131318
TCGA-B0-5121-01A-02R-1420-07	B cells	Low	0.106038
TCGA-B0-5399-01A-01R-1503-07	B cells	Low	0.141078
TCGA-B0-5400-01A-01R-1503-07	B cells	High	0.126818
TCGA-B0-5402-01A-01R-1503-07	B cells	Low	0.121945
TCGA-B0-5690-01A-11R-1541-07	B cells	Low	0.165453
TCGA-B0-5691-01A-11R-1541-07	B cells	Low	0.208241
TCGA-B0-5692-01A-11R-1541-07	B cells	Low	0.151803
TCGA-B0-5693-01A-11R-1541-07	B cells	Low	0.0925089
TCGA-B0-5694-01A-11R-1541-07	B cells	High	0.102135
TCGA-B0-5695-01A-11R-1541-07	B cells	Low	0.141412
TCGA-B0-5696-01A-11R-1541-07	B cells	Low	0.102482
TCGA-B0-5697-01A-11R-1541-07	B cells	High	0.17439
TCGA-B0-5698-01A-11R-1672-07	B cells	High	0.152619
TCGA-B0-5699-01A-11R-1541-07	B cells	Low	0.0859242
TCGA-B0-5700-01A-11R-1541-07	B cells	Low	0.127679
TCGA-B0-5701-01A-11R-1541-07	B cells	Low	0.138932
TCGA-B0-5702-01A-11R-1541-07	B cells	High	0.187069
TCGA-B0-5703-01A-11R-1541-07	B cells	High	0.125336
TCGA-B0-5705-01A-11R-1541-07	B cells	Low	0.142593
TCGA-B0-5706-01A-11R-1541-07	B cells	High	0.249501
TCGA-B0-5707-01A-11R-1541-07	B cells	High	0.183519
TCGA-B0-5709-01A-11R-1541-07	B cells	Low	0.240887
TCGA-B0-5710-01A-11R-1672-07	B cells	Low	0.114902
TCGA-B0-5711-01A-11R-1672-07	B cells	Low	0.147416
TCGA-B0-5712-01A-11R-1672-07	B cells	High	0.056885
TCGA-B0-5713-01A-11R-1672-07	B cells	Low	0.115503
TCGA-B0-5812-01A-11R-1672-07	B cells	Low	0.136073
TCGA-B2-3923-01A-02R-1325-07	B cells	High	0.0856797
TCGA-B2-3924-01A-02R-1325-07	B cells	Low	0.17921
TCGA-B2-4098-01A-02R-1325-07	B cells	High	0.219793
TCGA-B2-4099-01A-02R-1188-07	B cells	High	0.122489
TCGA-B2-4101-01A-02R-1277-07	B cells	High	0.161995
TCGA-B2-4102-01A-02R-1325-07	B cells	Low	0.143465
TCGA-B2-5633-01A-01R-1541-07	B cells	Low	0.131812
TCGA-B2-5635-01A-01R-1541-07	B cells	Low	0.143762
TCGA-B2-5636-01A-02R-1541-07	B cells	Low	0.161918
TCGA-B2-5639-01A-01R-1541-07	B cells	Low	0.18015
TCGA-B2-5641-01A-01R-1541-07	B cells	Low	0.172114
TCGA-B2-A4SR-01A-11R-A266-07	B cells	Low	0.121532
TCGA-B4-5377-01A-01R-1503-07	B cells	Low	0.14283
TCGA-B4-5378-01A-01R-1503-07	B cells	Low	0.11314
TCGA-B4-5832-01A-11R-1672-07	B cells	High	0.14853
TCGA-B4-5834-01A-11R-1672-07	B cells	Low	0.0971386
TCGA-B4-5835-01A-11R-1672-07	B cells	Low	0.168539
TCGA-B4-5836-01A-11R-1672-07	B cells	Low	0.143985
TCGA-B4-5838-01A-11R-1672-07	B cells	Low	0.153678
TCGA-B4-5843-01A-11R-1672-07	B cells	Low	0.107378
TCGA-B4-5844-01A-11R-1672-07	B cells	Low	0.0789539
TCGA-B8-4143-01A-01R-1188-07	B cells	High	0.159126
TCGA-B8-4146-01B-11R-1672-07	B cells	Low	0.116659
TCGA-B8-4148-01A-02R-1325-07	B cells	Low	0.151503
TCGA-B8-4151-01A-01R-1188-07	B cells	Low	0.0623045
TCGA-B8-4153-01B-11R-1672-07	B cells	High	0.069533
TCGA-B8-4154-01A-01R-1188-07	B cells	Low	0.115796
TCGA-B8-4619-01A-02R-1325-07	B cells	High	0.163279
TCGA-B8-4620-01A-02R-1325-07	B cells	High	0.0850153
TCGA-B8-4621-01A-01R-1503-07	B cells	Low	0.171393
TCGA-B8-4622-01A-02R-1277-07	B cells	High	0.115995
TCGA-B8-5158-01A-01R-1420-07	B cells	High	0.146465
TCGA-B8-5159-01A-01R-1420-07	B cells	Low	0.11008
TCGA-B8-5162-01A-01R-1420-07	B cells	Low	0.249639
TCGA-B8-5163-01A-01R-1420-07	B cells	High	0.169732
TCGA-B8-5164-01A-01R-1420-07	B cells	Low	0.179832
TCGA-B8-5165-01A-01R-1420-07	B cells	Low	0.181369
TCGA-B8-5545-01A-01R-1672-07	B cells	Low	0.180088
TCGA-B8-5546-01A-01R-1541-07	B cells	Low	0.113462
TCGA-B8-5549-01A-01R-1541-07	B cells	Low	0.113483
TCGA-B8-5550-01A-01R-1541-07	B cells	High	0.119016
TCGA-B8-5551-01A-01R-1541-07	B cells	High	0.231317
TCGA-B8-5552-01B-11R-1672-07	B cells	Low	0.188132
TCGA-B8-5553-01A-01R-1541-07	B cells	Low	0.157497
TCGA-B8-A54D-01A-21R-A266-07	B cells	High	0.11751
TCGA-B8-A54E-01A-11R-A266-07	B cells	Low	0.140578
TCGA-B8-A54F-01A-11R-A266-07	B cells	High	0.121572
TCGA-B8-A54G-01A-11R-A266-07	B cells	High	0.137727
TCGA-B8-A54H-01A-11R-A33J-07	B cells	Low	0.104162
TCGA-B8-A54I-01A-21R-A33J-07	B cells	High	0.263222
TCGA-B8-A54J-01A-11R-A33J-07	B cells	Low	0.0920682
TCGA-B8-A54K-01A-11R-A33J-07	B cells	Low	0.0930664
TCGA-B8-A7U6-01A-12R-A37O-07	B cells	High	0.167193
TCGA-B8-A8YJ-01A-13R-A39I-07	B cells	High	0.221254
TCGA-BP-4158-01A-02R-1289-07	B cells	Low	0.0646123
TCGA-BP-4159-01A-02R-1289-07	B cells	High	0.112282
TCGA-BP-4160-01A-02R-1289-07	B cells	Low	0.157591
TCGA-BP-4161-01A-02R-1325-07	B cells	High	0.170529
TCGA-BP-4162-01A-02R-1325-07	B cells	Low	0.139417
TCGA-BP-4163-01A-02R-1325-07	B cells	Low	0.142794
TCGA-BP-4164-01A-02R-1325-07	B cells	Low	0.082226
TCGA-BP-4165-01A-02R-1289-07	B cells	High	0.124777
TCGA-BP-4166-01A-02R-1289-07	B cells	Low	0.159022
TCGA-BP-4167-01A-02R-1325-07	B cells	High	0.167076
TCGA-BP-4169-01A-02R-1289-07	B cells	High	0.189192
TCGA-BP-4170-01A-02R-1289-07	B cells	Low	0.145727
TCGA-BP-4173-01A-02R-1289-07	B cells	High	0.185077
TCGA-BP-4174-01A-02R-1289-07	B cells	Low	0.120655
TCGA-BP-4176-01A-02R-1289-07	B cells	High	0.177324
TCGA-BP-4177-01A-02R-1420-07	B cells	Low	0.142633
TCGA-BP-4325-01A-02R-1289-07	B cells	Low	0.0897373
TCGA-BP-4326-01A-01R-1289-07	B cells	High	0.143436
TCGA-BP-4327-01A-01R-1289-07	B cells	High	0.0977649
TCGA-BP-4329-01A-02R-1289-07	B cells	Low	0.105729
TCGA-BP-4330-01A-01R-1289-07	B cells	Low	0.215237
TCGA-BP-4331-01A-01R-1289-07	B cells	High	0.108333
TCGA-BP-4332-01A-01R-1289-07	B cells	Low	0.100637
TCGA-BP-4334-01A-01R-1289-07	B cells	Low	0.0482856
TCGA-BP-4335-01A-01R-1289-07	B cells	High	0.165444
TCGA-BP-4337-01A-01R-1289-07	B cells	High	0.163216
TCGA-BP-4338-01A-01R-1289-07	B cells	High	0.146842
TCGA-BP-4340-01A-01R-1289-07	B cells	Low	0.101245
TCGA-BP-4341-01A-01R-1289-07	B cells	High	0.0666424
TCGA-BP-4342-01A-01R-1289-07	B cells	High	0.124413
TCGA-BP-4343-01A-02R-1289-07	B cells	High	0.200405
TCGA-BP-4344-01A-01R-1289-07	B cells	High	0.109258
TCGA-BP-4345-01A-01R-1289-07	B cells	High	0.125864
TCGA-BP-4346-01A-01R-1289-07	B cells	High	0.176395
TCGA-BP-4347-01A-01R-1289-07	B cells	Low	0.10006
TCGA-BP-4349-01A-01R-1289-07	B cells	Low	0.0911988
TCGA-BP-4351-01A-01R-1289-07	B cells	High	0.0531333
TCGA-BP-4352-01A-01R-1289-07	B cells	High	0.0792859
TCGA-BP-4353-01A-02R-1289-07	B cells	High	0.062019
TCGA-BP-4354-01A-02R-1289-07	B cells	High	0.105779
TCGA-BP-4355-01A-01R-1289-07	B cells	High	0.0641031
TCGA-BP-4756-01A-01R-1289-07	B cells	Low	0.119864
TCGA-BP-4758-01A-01R-1289-07	B cells	High	0.154654
TCGA-BP-4759-01A-01R-1289-07	B cells	Low	0.0886306
TCGA-BP-4760-01A-02R-1420-07	B cells	Low	0.126192
TCGA-BP-4761-01A-01R-1289-07	B cells	High	0.178455
TCGA-BP-4762-01A-02R-1289-07	B cells	Low	0.19947
TCGA-BP-4763-01A-01R-1289-07	B cells	Low	0.120664
TCGA-BP-4765-01A-01R-1289-07	B cells	High	0.101122
TCGA-BP-4766-01A-01R-1289-07	B cells	Low	0.0932571
TCGA-BP-4768-01A-01R-1289-07	B cells	Low	0.0708455
TCGA-BP-4769-01A-01R-1289-07	B cells	Low	0.117056
TCGA-BP-4770-01A-01R-1503-07	B cells	High	0.116309
TCGA-BP-4771-01A-01R-1289-07	B cells	High	0.170411
TCGA-BP-4774-01A-01R-1289-07	B cells	Low	0.0979289
TCGA-BP-4775-01A-01R-1289-07	B cells	Low	0.141037
TCGA-BP-4776-01A-01R-1289-07	B cells	Low	0.172808
TCGA-BP-4777-01A-01R-1289-07	B cells	Low	0.206368
TCGA-BP-4781-01A-01R-1305-07	B cells	High	0.113563
TCGA-BP-4782-01A-02R-1420-07	B cells	Low	0.123719
TCGA-BP-4784-01A-01R-1305-07	B cells	Low	0.172714
TCGA-BP-4787-01A-01R-1305-07	B cells	High	0.111306
TCGA-BP-4789-01A-01R-1305-07	B cells	Low	0.10413
TCGA-BP-4790-01A-01R-1305-07	B cells	High	0.1653
TCGA-BP-4795-01A-02R-1420-07	B cells	Low	0.201183
TCGA-BP-4797-01A-01R-1305-07	B cells	Low	0.147227
TCGA-BP-4798-01A-01R-1305-07	B cells	High	0.200689
TCGA-BP-4799-01A-01R-1305-07	B cells	High	0.151437
TCGA-BP-4801-01A-02R-1420-07	B cells	Low	0.12104
TCGA-BP-4803-01A-01R-1305-07	B cells	High	0.134378
TCGA-BP-4804-01A-02R-1305-07	B cells	High	0.186062
TCGA-BP-4807-01A-01R-1305-07	B cells	Low	0.125094
TCGA-BP-4959-01A-01R-1334-07	B cells	Low	0.163102
TCGA-BP-4960-01A-01R-1334-07	B cells	High	0.147148
TCGA-BP-4961-01A-01R-1334-07	B cells	Low	0.120434
TCGA-BP-4962-01A-01R-1334-07	B cells	High	0.18465
TCGA-BP-4963-01A-01R-1334-07	B cells	Low	0.125863
TCGA-BP-4964-01A-01R-1334-07	B cells	Low	0.112346
TCGA-BP-4965-01A-01R-1334-07	B cells	Low	0.102511
TCGA-BP-4967-01A-01R-1334-07	B cells	Low	0.123857
TCGA-BP-4968-01A-01R-1334-07	B cells	High	0.137153
TCGA-BP-4969-01A-01R-1334-07	B cells	Low	0.104054
TCGA-BP-4970-01A-01R-1334-07	B cells	Low	0.13811
TCGA-BP-4971-01A-01R-1334-07	B cells	High	0.127042
TCGA-BP-4972-01A-01R-1334-07	B cells	Low	0.136681
TCGA-BP-4973-01A-01R-1334-07	B cells	Low	0.115494
TCGA-BP-4974-01A-01R-1334-07	B cells	High	0.114414
TCGA-BP-4975-01A-01R-1334-07	B cells	Low	0.138877
TCGA-BP-4976-01A-01R-1334-07	B cells	Low	0.13276
TCGA-BP-4977-01A-01R-1334-07	B cells	Low	0.0851708
TCGA-BP-4981-01A-01R-1334-07	B cells	High	0.0970098
TCGA-BP-4982-01A-01R-1334-07	B cells	Low	0.119468
TCGA-BP-4983-01A-01R-1334-07	B cells	High	0.207836
TCGA-BP-4985-01A-01R-1334-07	B cells	High	0.114908
TCGA-BP-4986-01A-01R-1334-07	B cells	High	0.147919
TCGA-BP-4987-01A-01R-1334-07	B cells	Low	0.124214
TCGA-BP-4989-01A-01R-1334-07	B cells	High	0.194668
TCGA-BP-4991-01A-01R-1334-07	B cells	Low	0.0834315
TCGA-BP-4992-01A-01R-1334-07	B cells	High	0.153393
TCGA-BP-4993-01A-02R-1420-07	B cells	Low	0.117915
TCGA-BP-4994-01A-01R-1334-07	B cells	Low	0.138421
TCGA-BP-4995-01A-01R-1334-07	B cells	Low	0.14892
TCGA-BP-4998-01A-01R-1334-07	B cells	Low	0.136537
TCGA-BP-4999-01A-01R-1334-07	B cells	High	0.0815374
TCGA-BP-5000-01A-01R-1334-07	B cells	High	0.113804
TCGA-BP-5001-01A-01R-1334-07	B cells	High	0.0987444
TCGA-BP-5004-01A-01R-1334-07	B cells	Low	0.0877689
TCGA-BP-5006-01A-01R-1334-07	B cells	High	0.0960027
TCGA-BP-5007-01A-01R-1334-07	B cells	Low	0.113471
TCGA-BP-5008-01A-01R-1334-07	B cells	High	0.161969
TCGA-BP-5009-01A-01R-1334-07	B cells	High	0.142479
TCGA-BP-5010-01A-02R-1420-07	B cells	High	0.118792
TCGA-BP-5168-01A-01R-1420-07	B cells	Low	0.0931672
TCGA-BP-5169-01A-01R-1426-07	B cells	High	0.275894
TCGA-BP-5170-01A-01R-1426-07	B cells	High	0.158996
TCGA-BP-5173-01A-01R-1426-07	B cells	Low	0.135702
TCGA-BP-5174-01A-01R-1426-07	B cells	Low	0.104381
TCGA-BP-5175-01A-01R-1426-07	B cells	High	0.0820602
TCGA-BP-5176-01A-01R-1426-07	B cells	Low	0.110454
TCGA-BP-5177-01A-01R-1426-07	B cells	Low	0.126577
TCGA-BP-5178-01A-01R-1426-07	B cells	High	0.21241
TCGA-BP-5180-01A-01R-1426-07	B cells	High	0.1491
TCGA-BP-5181-01A-01R-1426-07	B cells	Low	0.0923998
TCGA-BP-5182-01A-01R-1426-07	B cells	Low	0.175787
TCGA-BP-5183-01A-01R-1426-07	B cells	High	0.114402
TCGA-BP-5184-01A-01R-1426-07	B cells	Low	0.164223
TCGA-BP-5185-01A-01R-1426-07	B cells	Low	0.120829
TCGA-BP-5186-01A-01R-1426-07	B cells	Low	0.149144
TCGA-BP-5187-01A-01R-1426-07	B cells	High	0.125965
TCGA-BP-5189-01A-02R-1426-07	B cells	Low	0.127078
TCGA-BP-5190-01A-01R-1426-07	B cells	High	0.12074
TCGA-BP-5191-01A-01R-1426-07	B cells	High	0.195734
TCGA-BP-5192-01A-01R-1426-07	B cells	Low	0.0873877
TCGA-BP-5194-01A-02R-1426-07	B cells	Low	0.165178
TCGA-BP-5195-01A-02R-1426-07	B cells	High	0.134226
TCGA-BP-5196-01A-01R-1426-07	B cells	High	0.143696
TCGA-BP-5198-01A-01R-1426-07	B cells	High	0.190753
TCGA-BP-5199-01A-01R-1426-07	B cells	High	0.137423
TCGA-BP-5200-01A-01R-1426-07	B cells	Low	0.173919
TCGA-BP-5201-01A-01R-1426-07	B cells	High	0.124612
TCGA-BP-5202-01A-02R-1426-07	B cells	Low	0.0980341
TCGA-CJ-4634-01A-02R-1325-07	B cells	Low	0.0983523
TCGA-CJ-4635-01A-02R-1305-07	B cells	Low	0.11494
TCGA-CJ-4636-01A-02R-1325-07	B cells	High	0.130396
TCGA-CJ-4637-01A-02R-1325-07	B cells	High	0.208334
TCGA-CJ-4638-01A-02R-1325-07	B cells	High	0.0898159
TCGA-CJ-4639-01A-02R-1325-07	B cells	Low	0.112512
TCGA-CJ-4640-01A-02R-1325-07	B cells	Low	0.165142
TCGA-CJ-4641-01A-02R-1325-07	B cells	High	0.202113
TCGA-CJ-4642-01B-01R-1305-07	B cells	High	0.0454119
TCGA-CJ-4643-01A-02R-1325-07	B cells	Low	0.118309
TCGA-CJ-4644-01A-02R-1325-07	B cells	Low	0.152352
TCGA-CJ-4868-01A-01R-1305-07	B cells	High	0.147866
TCGA-CJ-4869-01A-02R-1426-07	B cells	High	0.177888
TCGA-CJ-4870-01A-01R-1305-07	B cells	Low	0.0870684
TCGA-CJ-4871-01A-01R-1305-07	B cells	Low	0.120167
TCGA-CJ-4872-01A-01R-1305-07	B cells	High	0.152855
TCGA-CJ-4873-01A-01R-1305-07	B cells	High	0.161982
TCGA-CJ-4874-01A-01R-1305-07	B cells	Low	0.125278
TCGA-CJ-4875-01A-01R-1305-07	B cells	High	0.101088
TCGA-CJ-4876-01A-01R-1305-07	B cells	Low	0.131334
TCGA-CJ-4878-01A-01R-1305-07	B cells	Low	0.0611544
TCGA-CJ-4881-01A-01R-1305-07	B cells	High	0.156365
TCGA-CJ-4882-01A-02R-1426-07	B cells	High	0.201856
TCGA-CJ-4884-01A-01R-1305-07	B cells	High	0.151691
TCGA-CJ-4885-01A-01R-1305-07	B cells	Low	0.105938
TCGA-CJ-4886-01A-01R-1305-07	B cells	Low	0.129864
TCGA-CJ-4887-01A-01R-1305-07	B cells	High	0.144993
TCGA-CJ-4888-01A-01R-1305-07	B cells	High	0.210082
TCGA-CJ-4889-01A-01R-1305-07	B cells	High	0.299967
TCGA-CJ-4890-01A-01R-1305-07	B cells	High	0.217596
TCGA-CJ-4891-01A-01R-1305-07	B cells	High	0.105858
TCGA-CJ-4892-01A-01R-1305-07	B cells	Low	0.0955502
TCGA-CJ-4893-01A-01R-1305-07	B cells	Low	0.132201
TCGA-CJ-4894-01A-01R-1305-07	B cells	High	0.170388
TCGA-CJ-4895-01A-01R-1305-07	B cells	High	0.120603
TCGA-CJ-4897-01A-03R-1426-07	B cells	Low	0.144788
TCGA-CJ-4899-01A-01R-1334-07	B cells	Low	0.154606
TCGA-CJ-4900-01A-01R-1334-07	B cells	High	0.234954
TCGA-CJ-4901-01A-01R-1426-07	B cells	High	0.210858
TCGA-CJ-4902-01A-01R-1426-07	B cells	High	0.155918
TCGA-CJ-4903-01A-01R-1426-07	B cells	High	0.143042
TCGA-CJ-4904-01A-02R-1426-07	B cells	Low	0.12539
TCGA-CJ-4905-01A-02R-1426-07	B cells	Low	0.1086
TCGA-CJ-4907-01A-01R-1426-07	B cells	Low	0.122765
TCGA-CJ-4908-01A-01R-1426-07	B cells	High	0.115161
TCGA-CJ-4912-01A-01R-1426-07	B cells	High	0.133129
TCGA-CJ-4916-01A-01R-1426-07	B cells	High	0.16024
TCGA-CJ-4918-01A-01R-1426-07	B cells	High	0.169856
TCGA-CJ-4920-01A-01R-1426-07	B cells	High	0.097265
TCGA-CJ-5671-01A-11R-1541-07	B cells	High	0.193467
TCGA-CJ-5672-01A-11R-1541-07	B cells	Low	0.168859
TCGA-CJ-5675-01A-11R-1541-07	B cells	Low	0.154963
TCGA-CJ-5676-01A-11R-1541-07	B cells	High	0.174216
TCGA-CJ-5677-01A-11R-1541-07	B cells	High	0.140101
TCGA-CJ-5678-01A-11R-1541-07	B cells	High	0.197238
TCGA-CJ-5679-01A-11R-1541-07	B cells	High	0.101561
TCGA-CJ-5680-01A-11R-1541-07	B cells	Low	0.0882079
TCGA-CJ-5681-01A-11R-1541-07	B cells	Low	0.0843236
TCGA-CJ-5682-01A-11R-1541-07	B cells	Low	0.138297
TCGA-CJ-5683-01A-11R-1541-07	B cells	Low	0.109222
TCGA-CJ-5684-01A-11R-1541-07	B cells	Low	0.143427
TCGA-CJ-5686-01A-11R-1672-07	B cells	Low	0.164681
TCGA-CJ-5689-01A-11R-1541-07	B cells	Low	0.164257
TCGA-CJ-6027-01A-11R-1672-07	B cells	High	0.158896
TCGA-CJ-6028-01A-11R-1672-07	B cells	High	0.198417
TCGA-CJ-6030-01A-11R-1672-07	B cells	High	0.187724
TCGA-CJ-6031-01A-11R-1672-07	B cells	High	0.183261
TCGA-CJ-6032-01A-11R-1672-07	B cells	Low	0.0965161
TCGA-CJ-6033-01A-11R-1672-07	B cells	High	0.109658
TCGA-CW-5580-01A-01R-1672-07	B cells	High	0.108102
TCGA-CW-5581-01A-02R-1541-07	B cells	Low	0.128323
TCGA-CW-5583-01A-02R-1541-07	B cells	Low	0.103154
TCGA-CW-5584-01A-01R-1541-07	B cells	Low	0.124586
TCGA-CW-5585-01A-01R-1541-07	B cells	Low	0.069369
TCGA-CW-5587-01A-01R-1541-07	B cells	Low	0.138447
TCGA-CW-5588-01A-01R-1541-07	B cells	Low	0.155393
TCGA-CW-5589-01A-01R-1541-07	B cells	Low	0.154039
TCGA-CW-5590-01A-01R-1541-07	B cells	High	0.0865916
TCGA-CW-5591-01A-01R-1541-07	B cells	Low	0.167002
TCGA-CW-6087-01A-11R-1672-07	B cells	High	0.22534
TCGA-CW-6088-01A-11R-1672-07	B cells	Low	0.101438
TCGA-CW-6090-01A-11R-1672-07	B cells	High	0.176024
TCGA-CW-6093-01A-11R-1672-07	B cells	Low	0.0924826
TCGA-CW-6097-01A-11R-1672-07	B cells	High	0.269022
TCGA-CZ-4853-01A-01R-1426-07	B cells	Low	0.134708
TCGA-CZ-4854-01A-01R-1305-07	B cells	High	0.155671
TCGA-CZ-4856-01A-02R-1426-07	B cells	Low	0.161208
TCGA-CZ-4857-01A-01R-1305-07	B cells	High	0.148395
TCGA-CZ-4858-01A-01R-1305-07	B cells	High	0.151608
TCGA-CZ-4859-01A-02R-1426-07	B cells	Low	0.0926259
TCGA-CZ-4860-01A-01R-1305-07	B cells	High	0.113721
TCGA-CZ-4861-01A-01R-1305-07	B cells	High	0.143101
TCGA-CZ-4862-01A-01R-1305-07	B cells	Low	0.176155
TCGA-CZ-4863-01A-01R-1503-07	B cells	Low	0.137319
TCGA-CZ-4864-01A-01R-1503-07	B cells	Low	0.117576
TCGA-CZ-4865-01A-02R-1503-07	B cells	High	0.178191
TCGA-CZ-4866-01A-01R-1503-07	B cells	Low	0.116617
TCGA-CZ-5451-01A-01R-1503-07	B cells	Low	0.11558
TCGA-CZ-5452-01A-01R-1503-07	B cells	Low	0.2055
TCGA-CZ-5453-01A-01R-1503-07	B cells	Low	0.0820111
TCGA-CZ-5454-01A-01R-1503-07	B cells	High	0.122372
TCGA-CZ-5455-01A-01R-1503-07	B cells	Low	0.126254
TCGA-CZ-5456-01A-01R-1503-07	B cells	High	0.183833
TCGA-CZ-5457-01A-01R-1503-07	B cells	Low	0.180411
TCGA-CZ-5458-01A-01R-1503-07	B cells	Low	0.151713
TCGA-CZ-5459-01A-01R-1503-07	B cells	High	0.137366
TCGA-CZ-5460-01A-01R-1503-07	B cells	Low	0.153737
TCGA-CZ-5461-01A-01R-1503-07	B cells	Low	0.144044
TCGA-CZ-5462-01A-01R-1503-07	B cells	Low	0.164343
TCGA-CZ-5463-01A-01R-1503-07	B cells	Low	0.105379
TCGA-CZ-5464-01A-01R-1503-07	B cells	High	0.167153
TCGA-CZ-5465-01A-01R-1503-07	B cells	Low	0.080208
TCGA-CZ-5466-01A-01R-1503-07	B cells	High	0.186709
TCGA-CZ-5467-01A-01R-1503-07	B cells	Low	0.123146
TCGA-CZ-5468-01A-01R-1503-07	B cells	High	0.0669504
TCGA-CZ-5469-01A-01R-1503-07	B cells	High	0.129324
TCGA-CZ-5470-01A-01R-1503-07	B cells	High	0.14673
TCGA-CZ-5982-01A-11R-1672-07	B cells	Low	0.0986556
TCGA-CZ-5984-01A-11R-1672-07	B cells	High	0.187296
TCGA-CZ-5985-01A-11R-1672-07	B cells	High	0.181338
TCGA-CZ-5986-01A-11R-1672-07	B cells	Low	0.095259
TCGA-CZ-5987-01A-11R-1672-07	B cells	High	0.151482
TCGA-CZ-5988-01A-11R-1672-07	B cells	High	0.147053
TCGA-CZ-5989-01A-11R-1672-07	B cells	Low	0.0906889
TCGA-DV-5565-01A-01R-1541-07	B cells	Low	0.0937354
TCGA-DV-5566-01A-01R-1541-07	B cells	Low	0.128913
TCGA-DV-5567-01A-01R-1541-07	B cells	Low	0.0769666
TCGA-DV-5568-01A-01R-1541-07	B cells	High	0.117155
TCGA-DV-5569-01A-01R-1541-07	B cells	Low	0.139788
TCGA-DV-5573-01A-01R-1541-07	B cells	High	0.157256
TCGA-DV-5574-01A-01R-1541-07	B cells	High	0.202251
TCGA-DV-5575-01A-01R-1541-07	B cells	Low	0.156325
TCGA-DV-5576-01A-01R-1541-07	B cells	Low	0.109245
TCGA-DV-A4VX-01A-11R-A266-07	B cells	High	0.113606
TCGA-DV-A4VZ-01A-11R-A266-07	B cells	Low	0.118892
TCGA-DV-A4W0-01A-11R-A266-07	B cells	High	0.0798457
TCGA-EU-5904-01A-11R-1672-07	B cells	Low	0.125906
TCGA-EU-5905-01A-11R-1672-07	B cells	Low	0.119312
TCGA-EU-5906-01A-11R-1672-07	B cells	Low	0.112537
TCGA-EU-5907-01A-11R-1672-07	B cells	Low	0.10764
TCGA-G6-A5PC-01A-11R-A33J-07	B cells	High	0.0904755
TCGA-G6-A8L6-01A-11R-A37O-07	B cells	High	0.129363
TCGA-G6-A8L7-01A-11R-A37O-07	B cells	High	0.124394
TCGA-G6-A8L8-01A-21R-A37O-07	B cells	High	0.0720666
TCGA-GK-A6C7-01A-11R-A33J-07	B cells	Low	0.102542
TCGA-MM-A563-01A-11R-A266-07	B cells	High	0.188301
TCGA-MM-A564-01A-11R-A266-07	B cells	High	0.0785581
TCGA-MM-A84U-01A-11R-A37O-07	B cells	High	0.154934
TCGA-MW-A4EC-01A-11R-A266-07	B cells	High	0.0842326
TCGA-T7-A92I-01A-11R-A37O-07	B cells	Low	0.126972
TCGA-3Z-A93Z-01A-11R-A37O-07	CD8 T cells	Low	0.417792
TCGA-6D-AA2E-01A-11R-A37O-07	CD8 T cells	Low	0.41194
TCGA-A3-3306-01A-01R-0864-07	CD8 T cells	Low	0.396747
TCGA-A3-3307-01A-01R-0864-07	CD8 T cells	Low	0.402558
TCGA-A3-3308-01A-02R-1325-07	CD8 T cells	High	0.399239
TCGA-A3-3311-01A-02R-1325-07	CD8 T cells	Low	0.397335
TCGA-A3-3313-01A-02R-1325-07	CD8 T cells	Low	0.407985
TCGA-A3-3316-01A-01R-0864-07	CD8 T cells	High	0.382803
TCGA-A3-3317-01A-02R-1325-07	CD8 T cells	High	0.401429
TCGA-A3-3319-01A-02R-1325-07	CD8 T cells	High	0.37783
TCGA-A3-3320-01A-02R-1325-07	CD8 T cells	Low	0.403059
TCGA-A3-3322-01A-02R-1325-07	CD8 T cells	High	0.395729
TCGA-A3-3323-01A-02R-1325-07	CD8 T cells	High	0.409581
TCGA-A3-3324-01A-02R-1325-07	CD8 T cells	Low	0.399429
TCGA-A3-3325-01A-01R-0864-07	CD8 T cells	Low	0.40147
TCGA-A3-3326-01A-01R-0864-07	CD8 T cells	Low	0.403234
TCGA-A3-3328-01A-01R-0864-07	CD8 T cells	Low	0.39818
TCGA-A3-3329-01A-01R-0864-07	CD8 T cells	Low	0.415504
TCGA-A3-3331-01A-02R-1325-07	CD8 T cells	Low	0.407809
TCGA-A3-3335-01A-01R-0864-07	CD8 T cells	High	0.39376
TCGA-A3-3343-01A-01R-0864-07	CD8 T cells	Low	0.409893
TCGA-A3-3346-01A-01R-1766-07	CD8 T cells	High	0.391322
TCGA-A3-3347-01A-02R-1325-07	CD8 T cells	High	0.398806
TCGA-A3-3349-01A-01R-1188-07	CD8 T cells	Low	0.411206
TCGA-A3-3351-01A-02R-1325-07	CD8 T cells	Low	0.410956
TCGA-A3-3352-01A-01R-0864-07	CD8 T cells	Low	0.399163
TCGA-A3-3357-01A-02R-1420-07	CD8 T cells	Low	0.409383
TCGA-A3-3358-01A-01R-1541-07	CD8 T cells	High	0.404847
TCGA-A3-3359-01A-01R-0864-07	CD8 T cells	Low	0.405117
TCGA-A3-3362-01A-02R-1325-07	CD8 T cells	Low	0.394009
TCGA-A3-3363-01A-01R-0864-07	CD8 T cells	Low	0.386003
TCGA-A3-3365-01A-01R-0864-07	CD8 T cells	Low	0.415936
TCGA-A3-3367-01A-02R-1420-07	CD8 T cells	Low	0.390004
TCGA-A3-3370-01A-02R-1420-07	CD8 T cells	Low	0.409573
TCGA-A3-3372-01A-02R-1325-07	CD8 T cells	Low	0.398548
TCGA-A3-3373-01A-02R-1420-07	CD8 T cells	Low	0.407904
TCGA-A3-3374-01A-02R-1325-07	CD8 T cells	High	0.404471
TCGA-A3-3376-01A-02R-1420-07	CD8 T cells	Low	0.406235
TCGA-A3-3378-01A-02R-1325-07	CD8 T cells	High	0.400501
TCGA-A3-3380-01A-01R-0864-07	CD8 T cells	Low	0.410646
TCGA-A3-3382-01A-02R-1325-07	CD8 T cells	High	0.408564
TCGA-A3-3383-01A-02R-1325-07	CD8 T cells	High	0.418403
TCGA-A3-3385-01A-02R-1420-07	CD8 T cells	Low	0.378875
TCGA-A3-3387-01A-01R-1541-07	CD8 T cells	High	0.406158
TCGA-A3-A6NI-01A-11R-A33J-07	CD8 T cells	High	0.401909
TCGA-A3-A6NJ-01A-12R-A33J-07	CD8 T cells	Low	0.428349
TCGA-A3-A6NL-01A-11R-A33J-07	CD8 T cells	Low	0.415931
TCGA-A3-A6NN-01A-12R-A33J-07	CD8 T cells	Low	0.422388
TCGA-A3-A8CQ-01A-11R-A37O-07	CD8 T cells	Low	0.41061
TCGA-A3-A8OU-01A-11R-A37O-07	CD8 T cells	High	0.406924
TCGA-A3-A8OV-01A-11R-A37O-07	CD8 T cells	High	0.407822
TCGA-A3-A8OW-01A-11R-A37O-07	CD8 T cells	Low	0.423746
TCGA-A3-A8OX-01A-11R-A37O-07	CD8 T cells	Low	0.418622
TCGA-AK-3425-01A-02R-1277-07	CD8 T cells	High	0.410596
TCGA-AK-3426-01A-02R-1325-07	CD8 T cells	High	0.434123
TCGA-AK-3427-01A-01R-0864-07	CD8 T cells	Low	0.394253
TCGA-AK-3428-01A-02R-1277-07	CD8 T cells	Low	0.409948
TCGA-AK-3429-01A-02R-1325-07	CD8 T cells	Low	0.419176
TCGA-AK-3431-01A-02R-1277-07	CD8 T cells	High	0.418771
TCGA-AK-3433-01A-02R-1277-07	CD8 T cells	Low	0.404325
TCGA-AK-3434-01A-02R-1277-07	CD8 T cells	High	0.424911
TCGA-AK-3436-01A-02R-1325-07	CD8 T cells	High	0.407816
TCGA-AK-3440-01A-02R-1277-07	CD8 T cells	High	0.406752
TCGA-AK-3443-01A-02R-1325-07	CD8 T cells	Low	0.396059
TCGA-AK-3445-01A-02R-1277-07	CD8 T cells	High	0.407186
TCGA-AK-3447-01A-01R-1766-07	CD8 T cells	Low	0.412325
TCGA-AK-3450-01A-02R-1277-07	CD8 T cells	Low	0.395815
TCGA-AK-3451-01A-02R-1188-07	CD8 T cells	High	0.42736
TCGA-AK-3453-01A-02R-1277-07	CD8 T cells	High	0.421172
TCGA-AK-3454-01A-02R-1277-07	CD8 T cells	High	0.403051
TCGA-AK-3455-01A-01R-0864-07	CD8 T cells	High	0.413537
TCGA-AK-3456-01A-02R-1325-07	CD8 T cells	Low	0.392702
TCGA-AK-3458-01A-01R-1503-07	CD8 T cells	High	0.421134
TCGA-AK-3460-01A-02R-1277-07	CD8 T cells	Low	0.414507
TCGA-AK-3461-01A-02R-1277-07	CD8 T cells	Low	0.416682
TCGA-AK-3465-01A-02R-1325-07	CD8 T cells	Low	0.409285
TCGA-AS-3777-01A-01R-0864-07	CD8 T cells	High	0.386338
TCGA-AS-3778-01A-01R-A32Z-07	CD8 T cells	Low	0.407377
TCGA-B0-4688-01A-01R-1277-07	CD8 T cells	High	0.361738
TCGA-B0-4690-01A-01R-1277-07	CD8 T cells	High	0.400231
TCGA-B0-4691-01A-01R-1277-07	CD8 T cells	High	0.413518
TCGA-B0-4693-01A-01R-1277-07	CD8 T cells	High	0.41338
TCGA-B0-4694-01A-01R-1277-07	CD8 T cells	High	0.405133
TCGA-B0-4696-01A-01R-1277-07	CD8 T cells	High	0.362801
TCGA-B0-4697-01A-01R-1277-07	CD8 T cells	High	0.438477
TCGA-B0-4698-01A-01R-1503-07	CD8 T cells	High	0.424881
TCGA-B0-4699-01A-01R-1277-07	CD8 T cells	High	0.407428
TCGA-B0-4700-01A-02R-1541-07	CD8 T cells	High	0.418212
TCGA-B0-4701-01A-01R-1277-07	CD8 T cells	High	0.405257
TCGA-B0-4703-01A-01R-1277-07	CD8 T cells	High	0.408594
TCGA-B0-4706-01A-01R-1503-07	CD8 T cells	High	0.419013
TCGA-B0-4707-01A-01R-1277-07	CD8 T cells	High	0.408673
TCGA-B0-4710-01A-01R-1503-07	CD8 T cells	High	0.404398
TCGA-B0-4712-01A-01R-1503-07	CD8 T cells	High	0.403412
TCGA-B0-4713-01A-01R-1277-07	CD8 T cells	High	0.415995
TCGA-B0-4714-01A-01R-1277-07	CD8 T cells	High	0.422415
TCGA-B0-4718-01A-01R-1277-07	CD8 T cells	High	0.414989
TCGA-B0-4810-01A-01R-1503-07	CD8 T cells	High	0.41511
TCGA-B0-4811-01A-01R-1503-07	CD8 T cells	High	0.397128
TCGA-B0-4813-01A-01R-1277-07	CD8 T cells	High	0.38193
TCGA-B0-4814-01A-01R-1277-07	CD8 T cells	High	0.396023
TCGA-B0-4815-01A-01R-1503-07	CD8 T cells	High	0.418359
TCGA-B0-4816-01A-01R-1503-07	CD8 T cells	High	0.4137
TCGA-B0-4817-01A-01R-1277-07	CD8 T cells	High	0.395965
TCGA-B0-4818-01A-01R-1503-07	CD8 T cells	Low	0.420762
TCGA-B0-4819-01A-01R-1277-07	CD8 T cells	High	0.443562
TCGA-B0-4821-01A-01R-1503-07	CD8 T cells	High	0.414378
TCGA-B0-4822-01A-01R-1277-07	CD8 T cells	High	0.401507
TCGA-B0-4823-01A-02R-1420-07	CD8 T cells	Low	0.421483
TCGA-B0-4824-01A-01R-1277-07	CD8 T cells	Low	0.424284
TCGA-B0-4827-01A-02R-1420-07	CD8 T cells	High	0.403334
TCGA-B0-4828-01A-01R-1277-07	CD8 T cells	High	0.415363
TCGA-B0-4833-01A-01R-1305-07	CD8 T cells	High	0.413251
TCGA-B0-4834-01A-01R-1305-07	CD8 T cells	Low	0.404872
TCGA-B0-4836-01A-01R-1305-07	CD8 T cells	High	0.405337
TCGA-B0-4837-01A-01R-1305-07	CD8 T cells	High	0.406351
TCGA-B0-4838-01A-01R-1305-07	CD8 T cells	Low	0.41182
TCGA-B0-4839-01A-01R-1305-07	CD8 T cells	Low	0.406927
TCGA-B0-4841-01A-01R-1277-07	CD8 T cells	High	0.419534
TCGA-B0-4842-01A-02R-1420-07	CD8 T cells	High	0.400005
TCGA-B0-4843-01A-01R-1277-07	CD8 T cells	High	0.40345
TCGA-B0-4844-01A-01R-1277-07	CD8 T cells	High	0.389541
TCGA-B0-4845-01A-01R-1277-07	CD8 T cells	High	0.40324
TCGA-B0-4846-01A-01R-1277-07	CD8 T cells	Low	0.410074
TCGA-B0-4847-01A-01R-1277-07	CD8 T cells	High	0.424904
TCGA-B0-4848-01A-01R-1277-07	CD8 T cells	High	0.402573
TCGA-B0-4849-01A-01R-1277-07	CD8 T cells	High	0.405907
TCGA-B0-4852-01A-01R-1503-07	CD8 T cells	Low	0.402666
TCGA-B0-4945-01A-01R-1420-07	CD8 T cells	High	0.40735
TCGA-B0-5075-01A-01R-1334-07	CD8 T cells	High	0.408105
TCGA-B0-5077-01A-01R-1334-07	CD8 T cells	High	0.405193
TCGA-B0-5080-01A-01R-1503-07	CD8 T cells	High	0.432162
TCGA-B0-5081-01A-01R-1334-07	CD8 T cells	High	0.41511
TCGA-B0-5083-01A-02R-1420-07	CD8 T cells	Low	0.412923
TCGA-B0-5084-01A-01R-1334-07	CD8 T cells	High	0.394881
TCGA-B0-5085-01A-01R-1334-07	CD8 T cells	High	0.405761
TCGA-B0-5088-01A-01R-1334-07	CD8 T cells	High	0.421999
TCGA-B0-5092-01A-01R-1420-07	CD8 T cells	High	0.425034
TCGA-B0-5094-01A-01R-1420-07	CD8 T cells	High	0.393127
TCGA-B0-5095-01A-01R-1420-07	CD8 T cells	High	0.415162
TCGA-B0-5096-01A-01R-1420-07	CD8 T cells	High	0.387798
TCGA-B0-5097-01A-01R-1420-07	CD8 T cells	High	0.416584
TCGA-B0-5098-01A-01R-1420-07	CD8 T cells	High	0.400488
TCGA-B0-5099-01A-01R-1420-07	CD8 T cells	Low	0.389297
TCGA-B0-5100-01A-01R-1420-07	CD8 T cells	High	0.4046
TCGA-B0-5102-01A-01R-1420-07	CD8 T cells	Low	0.409545
TCGA-B0-5104-01A-01R-1420-07	CD8 T cells	Low	0.393143
TCGA-B0-5106-01A-01R-1420-07	CD8 T cells	High	0.421826
TCGA-B0-5107-01A-01R-1420-07	CD8 T cells	High	0.397332
TCGA-B0-5108-01A-01R-1420-07	CD8 T cells	High	0.41265
TCGA-B0-5109-01A-02R-1420-07	CD8 T cells	High	0.421742
TCGA-B0-5110-01A-01R-1420-07	CD8 T cells	Low	0.401049
TCGA-B0-5113-01A-01R-1420-07	CD8 T cells	Low	0.411086
TCGA-B0-5115-01A-01R-1420-07	CD8 T cells	High	0.409838
TCGA-B0-5116-01A-02R-1420-07	CD8 T cells	Low	0.388441
TCGA-B0-5117-01A-01R-1420-07	CD8 T cells	Low	0.398329
TCGA-B0-5119-01A-02R-1420-07	CD8 T cells	Low	0.41617
TCGA-B0-5120-01A-01R-1420-07	CD8 T cells	Low	0.404593
TCGA-B0-5121-01A-02R-1420-07	CD8 T cells	Low	0.415704
TCGA-B0-5399-01A-01R-1503-07	CD8 T cells	Low	0.407005
TCGA-B0-5400-01A-01R-1503-07	CD8 T cells	High	0.40663
TCGA-B0-5402-01A-01R-1503-07	CD8 T cells	Low	0.406618
TCGA-B0-5690-01A-11R-1541-07	CD8 T cells	Low	0.412133
TCGA-B0-5691-01A-11R-1541-07	CD8 T cells	Low	0.397468
TCGA-B0-5692-01A-11R-1541-07	CD8 T cells	Low	0.413394
TCGA-B0-5693-01A-11R-1541-07	CD8 T cells	Low	0.405546
TCGA-B0-5694-01A-11R-1541-07	CD8 T cells	High	0.397445
TCGA-B0-5695-01A-11R-1541-07	CD8 T cells	Low	0.406893
TCGA-B0-5696-01A-11R-1541-07	CD8 T cells	Low	0.401333
TCGA-B0-5697-01A-11R-1541-07	CD8 T cells	High	0.412205
TCGA-B0-5698-01A-11R-1672-07	CD8 T cells	High	0.403141
TCGA-B0-5699-01A-11R-1541-07	CD8 T cells	Low	0.406663
TCGA-B0-5700-01A-11R-1541-07	CD8 T cells	Low	0.409083
TCGA-B0-5701-01A-11R-1541-07	CD8 T cells	Low	0.39469
TCGA-B0-5702-01A-11R-1541-07	CD8 T cells	High	0.400924
TCGA-B0-5703-01A-11R-1541-07	CD8 T cells	High	0.428484
TCGA-B0-5705-01A-11R-1541-07	CD8 T cells	Low	0.408134
TCGA-B0-5706-01A-11R-1541-07	CD8 T cells	High	0.415841
TCGA-B0-5707-01A-11R-1541-07	CD8 T cells	High	0.393614
TCGA-B0-5709-01A-11R-1541-07	CD8 T cells	Low	0.417696
TCGA-B0-5710-01A-11R-1672-07	CD8 T cells	Low	0.416537
TCGA-B0-5711-01A-11R-1672-07	CD8 T cells	Low	0.406627
TCGA-B0-5712-01A-11R-1672-07	CD8 T cells	High	0.399175
TCGA-B0-5713-01A-11R-1672-07	CD8 T cells	Low	0.404596
TCGA-B0-5812-01A-11R-1672-07	CD8 T cells	Low	0.404685
TCGA-B2-3923-01A-02R-1325-07	CD8 T cells	High	0.398998
TCGA-B2-3924-01A-02R-1325-07	CD8 T cells	Low	0.418833
TCGA-B2-4098-01A-02R-1325-07	CD8 T cells	High	0.391392
TCGA-B2-4099-01A-02R-1188-07	CD8 T cells	High	0.402909
TCGA-B2-4101-01A-02R-1277-07	CD8 T cells	High	0.419777
TCGA-B2-4102-01A-02R-1325-07	CD8 T cells	Low	0.392024
TCGA-B2-5633-01A-01R-1541-07	CD8 T cells	Low	0.401725
TCGA-B2-5635-01A-01R-1541-07	CD8 T cells	Low	0.408702
TCGA-B2-5636-01A-02R-1541-07	CD8 T cells	Low	0.401728
TCGA-B2-5639-01A-01R-1541-07	CD8 T cells	Low	0.386829
TCGA-B2-5641-01A-01R-1541-07	CD8 T cells	Low	0.406659
TCGA-B2-A4SR-01A-11R-A266-07	CD8 T cells	Low	0.42188
TCGA-B4-5377-01A-01R-1503-07	CD8 T cells	Low	0.403435
TCGA-B4-5378-01A-01R-1503-07	CD8 T cells	Low	0.413758
TCGA-B4-5832-01A-11R-1672-07	CD8 T cells	High	0.388646
TCGA-B4-5834-01A-11R-1672-07	CD8 T cells	Low	0.421695
TCGA-B4-5835-01A-11R-1672-07	CD8 T cells	Low	0.404445
TCGA-B4-5836-01A-11R-1672-07	CD8 T cells	Low	0.402674
TCGA-B4-5838-01A-11R-1672-07	CD8 T cells	Low	0.396493
TCGA-B4-5843-01A-11R-1672-07	CD8 T cells	Low	0.387704
TCGA-B4-5844-01A-11R-1672-07	CD8 T cells	Low	0.405767
TCGA-B8-4143-01A-01R-1188-07	CD8 T cells	High	0.423815
TCGA-B8-4146-01B-11R-1672-07	CD8 T cells	Low	0.396244
TCGA-B8-4148-01A-02R-1325-07	CD8 T cells	Low	0.416064
TCGA-B8-4151-01A-01R-1188-07	CD8 T cells	Low	0.402867
TCGA-B8-4153-01B-11R-1672-07	CD8 T cells	High	0.4079
TCGA-B8-4154-01A-01R-1188-07	CD8 T cells	Low	0.413019
TCGA-B8-4619-01A-02R-1325-07	CD8 T cells	High	0.405483
TCGA-B8-4620-01A-02R-1325-07	CD8 T cells	High	0.417634
TCGA-B8-4621-01A-01R-1503-07	CD8 T cells	Low	0.399297
TCGA-B8-4622-01A-02R-1277-07	CD8 T cells	High	0.409667
TCGA-B8-5158-01A-01R-1420-07	CD8 T cells	High	0.378083
TCGA-B8-5159-01A-01R-1420-07	CD8 T cells	Low	0.408763
TCGA-B8-5162-01A-01R-1420-07	CD8 T cells	Low	0.429664
TCGA-B8-5163-01A-01R-1420-07	CD8 T cells	High	0.41616
TCGA-B8-5164-01A-01R-1420-07	CD8 T cells	Low	0.415484
TCGA-B8-5165-01A-01R-1420-07	CD8 T cells	Low	0.400411
TCGA-B8-5545-01A-01R-1672-07	CD8 T cells	Low	0.402637
TCGA-B8-5546-01A-01R-1541-07	CD8 T cells	Low	0.404455
TCGA-B8-5549-01A-01R-1541-07	CD8 T cells	Low	0.406257
TCGA-B8-5550-01A-01R-1541-07	CD8 T cells	High	0.401411
TCGA-B8-5551-01A-01R-1541-07	CD8 T cells	High	0.41875
TCGA-B8-5552-01B-11R-1672-07	CD8 T cells	Low	0.411899
TCGA-B8-5553-01A-01R-1541-07	CD8 T cells	Low	0.401965
TCGA-B8-A54D-01A-21R-A266-07	CD8 T cells	High	0.417593
TCGA-B8-A54E-01A-11R-A266-07	CD8 T cells	Low	0.380663
TCGA-B8-A54F-01A-11R-A266-07	CD8 T cells	High	0.418995
TCGA-B8-A54G-01A-11R-A266-07	CD8 T cells	High	0.420858
TCGA-B8-A54H-01A-11R-A33J-07	CD8 T cells	Low	0.417306
TCGA-B8-A54I-01A-21R-A33J-07	CD8 T cells	High	0.394654
TCGA-B8-A54J-01A-11R-A33J-07	CD8 T cells	Low	0.425158
TCGA-B8-A54K-01A-11R-A33J-07	CD8 T cells	Low	0.401951
TCGA-B8-A7U6-01A-12R-A37O-07	CD8 T cells	High	0.422927
TCGA-B8-A8YJ-01A-13R-A39I-07	CD8 T cells	High	0.434591
TCGA-BP-4158-01A-02R-1289-07	CD8 T cells	Low	0.403119
TCGA-BP-4159-01A-02R-1289-07	CD8 T cells	High	0.421898
TCGA-BP-4160-01A-02R-1289-07	CD8 T cells	Low	0.412728
TCGA-BP-4161-01A-02R-1325-07	CD8 T cells	High	0.406834
TCGA-BP-4162-01A-02R-1325-07	CD8 T cells	Low	0.424817
TCGA-BP-4163-01A-02R-1325-07	CD8 T cells	Low	0.400184
TCGA-BP-4164-01A-02R-1325-07	CD8 T cells	Low	0.386898
TCGA-BP-4165-01A-02R-1289-07	CD8 T cells	High	0.422565
TCGA-BP-4166-01A-02R-1289-07	CD8 T cells	Low	0.416034
TCGA-BP-4167-01A-02R-1325-07	CD8 T cells	High	0.408013
TCGA-BP-4169-01A-02R-1289-07	CD8 T cells	High	0.419533
TCGA-BP-4170-01A-02R-1289-07	CD8 T cells	Low	0.410751
TCGA-BP-4173-01A-02R-1289-07	CD8 T cells	High	0.42575
TCGA-BP-4174-01A-02R-1289-07	CD8 T cells	Low	0.399022
TCGA-BP-4176-01A-02R-1289-07	CD8 T cells	High	0.408655
TCGA-BP-4177-01A-02R-1420-07	CD8 T cells	Low	0.391692
TCGA-BP-4325-01A-02R-1289-07	CD8 T cells	Low	0.416108
TCGA-BP-4326-01A-01R-1289-07	CD8 T cells	High	0.401804
TCGA-BP-4327-01A-01R-1289-07	CD8 T cells	High	0.403576
TCGA-BP-4329-01A-02R-1289-07	CD8 T cells	Low	0.407214
TCGA-BP-4330-01A-01R-1289-07	CD8 T cells	Low	0.410372
TCGA-BP-4331-01A-01R-1289-07	CD8 T cells	High	0.403102
TCGA-BP-4332-01A-01R-1289-07	CD8 T cells	Low	0.409971
TCGA-BP-4334-01A-01R-1289-07	CD8 T cells	Low	0.417884
TCGA-BP-4335-01A-01R-1289-07	CD8 T cells	High	0.403992
TCGA-BP-4337-01A-01R-1289-07	CD8 T cells	High	0.402519
TCGA-BP-4338-01A-01R-1289-07	CD8 T cells	High	0.394098
TCGA-BP-4340-01A-01R-1289-07	CD8 T cells	Low	0.396599
TCGA-BP-4341-01A-01R-1289-07	CD8 T cells	High	0.402614
TCGA-BP-4342-01A-01R-1289-07	CD8 T cells	High	0.401368
TCGA-BP-4343-01A-02R-1289-07	CD8 T cells	High	0.396375
TCGA-BP-4344-01A-01R-1289-07	CD8 T cells	High	0.408347
TCGA-BP-4345-01A-01R-1289-07	CD8 T cells	High	0.421693
TCGA-BP-4346-01A-01R-1289-07	CD8 T cells	High	0.421812
TCGA-BP-4347-01A-01R-1289-07	CD8 T cells	Low	0.41
TCGA-BP-4349-01A-01R-1289-07	CD8 T cells	Low	0.411589
TCGA-BP-4351-01A-01R-1289-07	CD8 T cells	High	0.404912
TCGA-BP-4352-01A-01R-1289-07	CD8 T cells	High	0.406206
TCGA-BP-4353-01A-02R-1289-07	CD8 T cells	High	0.414261
TCGA-BP-4354-01A-02R-1289-07	CD8 T cells	High	0.401324
TCGA-BP-4355-01A-01R-1289-07	CD8 T cells	High	0.395945
TCGA-BP-4756-01A-01R-1289-07	CD8 T cells	Low	0.392173
TCGA-BP-4758-01A-01R-1289-07	CD8 T cells	High	0.430295
TCGA-BP-4759-01A-01R-1289-07	CD8 T cells	Low	0.407447
TCGA-BP-4760-01A-02R-1420-07	CD8 T cells	Low	0.391334
TCGA-BP-4761-01A-01R-1289-07	CD8 T cells	High	0.401173
TCGA-BP-4762-01A-02R-1289-07	CD8 T cells	Low	0.405832
TCGA-BP-4763-01A-01R-1289-07	CD8 T cells	Low	0.404306
TCGA-BP-4765-01A-01R-1289-07	CD8 T cells	High	0.399882
TCGA-BP-4766-01A-01R-1289-07	CD8 T cells	Low	0.397181
TCGA-BP-4768-01A-01R-1289-07	CD8 T cells	Low	0.39252
TCGA-BP-4769-01A-01R-1289-07	CD8 T cells	Low	0.399852
TCGA-BP-4770-01A-01R-1503-07	CD8 T cells	High	0.395499
TCGA-BP-4771-01A-01R-1289-07	CD8 T cells	High	0.425396
TCGA-BP-4774-01A-01R-1289-07	CD8 T cells	Low	0.405147
TCGA-BP-4775-01A-01R-1289-07	CD8 T cells	Low	0.402057
TCGA-BP-4776-01A-01R-1289-07	CD8 T cells	Low	0.420113
TCGA-BP-4777-01A-01R-1289-07	CD8 T cells	Low	0.42893
TCGA-BP-4781-01A-01R-1305-07	CD8 T cells	High	0.402773
TCGA-BP-4782-01A-02R-1420-07	CD8 T cells	Low	0.411236
TCGA-BP-4784-01A-01R-1305-07	CD8 T cells	Low	0.405522
TCGA-BP-4787-01A-01R-1305-07	CD8 T cells	High	0.395757
TCGA-BP-4789-01A-01R-1305-07	CD8 T cells	Low	0.416263
TCGA-BP-4790-01A-01R-1305-07	CD8 T cells	High	0.399686
TCGA-BP-4795-01A-02R-1420-07	CD8 T cells	Low	0.404594
TCGA-BP-4797-01A-01R-1305-07	CD8 T cells	Low	0.406618
TCGA-BP-4798-01A-01R-1305-07	CD8 T cells	High	0.411044
TCGA-BP-4799-01A-01R-1305-07	CD8 T cells	High	0.421749
TCGA-BP-4801-01A-02R-1420-07	CD8 T cells	Low	0.402182
TCGA-BP-4803-01A-01R-1305-07	CD8 T cells	High	0.400246
TCGA-BP-4804-01A-02R-1305-07	CD8 T cells	High	0.425237
TCGA-BP-4807-01A-01R-1305-07	CD8 T cells	Low	0.388954
TCGA-BP-4959-01A-01R-1334-07	CD8 T cells	Low	0.397105
TCGA-BP-4960-01A-01R-1334-07	CD8 T cells	High	0.402677
TCGA-BP-4961-01A-01R-1334-07	CD8 T cells	Low	0.404419
TCGA-BP-4962-01A-01R-1334-07	CD8 T cells	High	0.409109
TCGA-BP-4963-01A-01R-1334-07	CD8 T cells	Low	0.404588
TCGA-BP-4964-01A-01R-1334-07	CD8 T cells	Low	0.41164
TCGA-BP-4965-01A-01R-1334-07	CD8 T cells	Low	0.396146
TCGA-BP-4967-01A-01R-1334-07	CD8 T cells	Low	0.396418
TCGA-BP-4968-01A-01R-1334-07	CD8 T cells	High	0.413898
TCGA-BP-4969-01A-01R-1334-07	CD8 T cells	Low	0.395218
TCGA-BP-4970-01A-01R-1334-07	CD8 T cells	Low	0.405243
TCGA-BP-4971-01A-01R-1334-07	CD8 T cells	High	0.411346
TCGA-BP-4972-01A-01R-1334-07	CD8 T cells	Low	0.395815
TCGA-BP-4973-01A-01R-1334-07	CD8 T cells	Low	0.406385
TCGA-BP-4974-01A-01R-1334-07	CD8 T cells	High	0.415669
TCGA-BP-4975-01A-01R-1334-07	CD8 T cells	Low	0.403111
TCGA-BP-4976-01A-01R-1334-07	CD8 T cells	Low	0.390184
TCGA-BP-4977-01A-01R-1334-07	CD8 T cells	Low	0.394198
TCGA-BP-4981-01A-01R-1334-07	CD8 T cells	High	0.412646
TCGA-BP-4982-01A-01R-1334-07	CD8 T cells	Low	0.407934
TCGA-BP-4983-01A-01R-1334-07	CD8 T cells	High	0.413009
TCGA-BP-4985-01A-01R-1334-07	CD8 T cells	High	0.386754
TCGA-BP-4986-01A-01R-1334-07	CD8 T cells	High	0.399206
TCGA-BP-4987-01A-01R-1334-07	CD8 T cells	Low	0.415311
TCGA-BP-4989-01A-01R-1334-07	CD8 T cells	High	0.427745
TCGA-BP-4991-01A-01R-1334-07	CD8 T cells	Low	0.414112
TCGA-BP-4992-01A-01R-1334-07	CD8 T cells	High	0.435698
TCGA-BP-4993-01A-02R-1420-07	CD8 T cells	Low	0.421214
TCGA-BP-4994-01A-01R-1334-07	CD8 T cells	Low	0.411008
TCGA-BP-4995-01A-01R-1334-07	CD8 T cells	Low	0.411707
TCGA-BP-4998-01A-01R-1334-07	CD8 T cells	Low	0.403294
TCGA-BP-4999-01A-01R-1334-07	CD8 T cells	High	0.407557
TCGA-BP-5000-01A-01R-1334-07	CD8 T cells	High	0.417173
TCGA-BP-5001-01A-01R-1334-07	CD8 T cells	High	0.414945
TCGA-BP-5004-01A-01R-1334-07	CD8 T cells	Low	0.400853
TCGA-BP-5006-01A-01R-1334-07	CD8 T cells	High	0.409775
TCGA-BP-5007-01A-01R-1334-07	CD8 T cells	Low	0.40633
TCGA-BP-5008-01A-01R-1334-07	CD8 T cells	High	0.41737
TCGA-BP-5009-01A-01R-1334-07	CD8 T cells	High	0.418944
TCGA-BP-5010-01A-02R-1420-07	CD8 T cells	High	0.411962
TCGA-BP-5168-01A-01R-1420-07	CD8 T cells	Low	0.398103
TCGA-BP-5169-01A-01R-1426-07	CD8 T cells	High	0.410312
TCGA-BP-5170-01A-01R-1426-07	CD8 T cells	High	0.405385
TCGA-BP-5173-01A-01R-1426-07	CD8 T cells	Low	0.409633
TCGA-BP-5174-01A-01R-1426-07	CD8 T cells	Low	0.388409
TCGA-BP-5175-01A-01R-1426-07	CD8 T cells	High	0.391327
TCGA-BP-5176-01A-01R-1426-07	CD8 T cells	Low	0.400547
TCGA-BP-5177-01A-01R-1426-07	CD8 T cells	Low	0.412894
TCGA-BP-5178-01A-01R-1426-07	CD8 T cells	High	0.394819
TCGA-BP-5180-01A-01R-1426-07	CD8 T cells	High	0.401755
TCGA-BP-5181-01A-01R-1426-07	CD8 T cells	Low	0.401062
TCGA-BP-5182-01A-01R-1426-07	CD8 T cells	Low	0.415688
TCGA-BP-5183-01A-01R-1426-07	CD8 T cells	High	0.39881
TCGA-BP-5184-01A-01R-1426-07	CD8 T cells	Low	0.417299
TCGA-BP-5185-01A-01R-1426-07	CD8 T cells	Low	0.40596
TCGA-BP-5186-01A-01R-1426-07	CD8 T cells	Low	0.411941
TCGA-BP-5187-01A-01R-1426-07	CD8 T cells	High	0.410795
TCGA-BP-5189-01A-02R-1426-07	CD8 T cells	Low	0.396725
TCGA-BP-5190-01A-01R-1426-07	CD8 T cells	High	0.39603
TCGA-BP-5191-01A-01R-1426-07	CD8 T cells	High	0.414863
TCGA-BP-5192-01A-01R-1426-07	CD8 T cells	Low	0.40888
TCGA-BP-5194-01A-02R-1426-07	CD8 T cells	Low	0.408925
TCGA-BP-5195-01A-02R-1426-07	CD8 T cells	High	0.407592
TCGA-BP-5196-01A-01R-1426-07	CD8 T cells	High	0.419596
TCGA-BP-5198-01A-01R-1426-07	CD8 T cells	High	0.410265
TCGA-BP-5199-01A-01R-1426-07	CD8 T cells	High	0.422087
TCGA-BP-5200-01A-01R-1426-07	CD8 T cells	Low	0.413178
TCGA-BP-5201-01A-01R-1426-07	CD8 T cells	High	0.406573
TCGA-BP-5202-01A-02R-1426-07	CD8 T cells	Low	0.41216
TCGA-CJ-4634-01A-02R-1325-07	CD8 T cells	Low	0.397615
TCGA-CJ-4635-01A-02R-1305-07	CD8 T cells	Low	0.401348
TCGA-CJ-4636-01A-02R-1325-07	CD8 T cells	High	0.41572
TCGA-CJ-4637-01A-02R-1325-07	CD8 T cells	High	0.414977
TCGA-CJ-4638-01A-02R-1325-07	CD8 T cells	High	0.399909
TCGA-CJ-4639-01A-02R-1325-07	CD8 T cells	Low	0.417944
TCGA-CJ-4640-01A-02R-1325-07	CD8 T cells	Low	0.408024
TCGA-CJ-4641-01A-02R-1325-07	CD8 T cells	High	0.416057
TCGA-CJ-4642-01B-01R-1305-07	CD8 T cells	High	0.342409
TCGA-CJ-4643-01A-02R-1325-07	CD8 T cells	Low	0.401053
TCGA-CJ-4644-01A-02R-1325-07	CD8 T cells	Low	0.409573
TCGA-CJ-4868-01A-01R-1305-07	CD8 T cells	High	0.421242
TCGA-CJ-4869-01A-02R-1426-07	CD8 T cells	High	0.435256
TCGA-CJ-4870-01A-01R-1305-07	CD8 T cells	Low	0.409395
TCGA-CJ-4871-01A-01R-1305-07	CD8 T cells	Low	0.404338
TCGA-CJ-4872-01A-01R-1305-07	CD8 T cells	High	0.417158
TCGA-CJ-4873-01A-01R-1305-07	CD8 T cells	High	0.410985
TCGA-CJ-4874-01A-01R-1305-07	CD8 T cells	Low	0.410767
TCGA-CJ-4875-01A-01R-1305-07	CD8 T cells	High	0.416873
TCGA-CJ-4876-01A-01R-1305-07	CD8 T cells	Low	0.405383
TCGA-CJ-4878-01A-01R-1305-07	CD8 T cells	Low	0.397733
TCGA-CJ-4881-01A-01R-1305-07	CD8 T cells	High	0.403857
TCGA-CJ-4882-01A-02R-1426-07	CD8 T cells	High	0.432765
TCGA-CJ-4884-01A-01R-1305-07	CD8 T cells	High	0.403358
TCGA-CJ-4885-01A-01R-1305-07	CD8 T cells	Low	0.395473
TCGA-CJ-4886-01A-01R-1305-07	CD8 T cells	Low	0.417115
TCGA-CJ-4887-01A-01R-1305-07	CD8 T cells	High	0.40667
TCGA-CJ-4888-01A-01R-1305-07	CD8 T cells	High	0.426479
[truncated: 7,542 more rows]
