# Supplementary material for: A novel immune-related gene signature for predicting immunotherapy outcomes and survival in clear cell renal cell carcinoma
Source: Sci Rep. 2023 Nov 2;13:18922. doi: 10.1038/s41598-023-45966-8 (PMC10622518; doi:10.1038/s41598-023-45966-8)
Supplement: Supplementary file 9 — Supplementary Table S8. [file 41598_2023_45966_MOESM9_ESM.xlsx]

## Sheet: Sheet1
Table S8. Expression level of immune checkpoints in low- and high-riskscore ccRCC patients
RiskScore	CTLA4	CD274	PDCD1LG2	SIGLEC15	TIGIT	HAVCR2	LAG3	PDCD1
Low	0.872066	2.99838	2.35419	0.44411	1.15833	6.09514	2.13595	1.69376
Low	0.984997	5.04257	2.29241	0.403219	0.783923	3.94174	1.29786	3.16082
Low	1.95078	2.3253	2.88563	0.144748	1.08553	5.38016	1.40063	1.02985
Low	1.05564	3.1665	3.15843	0.593061	1.38644	5.85967	3.24115	2.78184
High	1.71738	3.42933	2.89749	0.665614	1.66454	7.23443	1.80107	1.241
Low	1.032	2.44936	2.72275	0.471226	2.15421	6.20844	2.65888	2.54812
Low	0.290755	4.23223	1.48612	0.315365	0.180432	5.78801	0.572218	0.46869
High	1.24492	1.40239	2.48897	0.431981	1.28892	5.16989	1.5492	0.890698
High	1.81199	2.61662	2.8659	0.958238	2.20134	5.96161	3.38945	2.95701
High	1.11385	1.34992	2.3299	0.132861	1.22791	4.58026	2.31838	1.80704
Low	1.65548	3.07688	2.85307	0.692754	1.58617	4.99174	2.44221	2.14058
High	0.891829	2.33479	2.02418	0.819068	0.647751	8.01693	1.49507	0.936069
High	2.37876	2.12905	3.3027	0.442872	2.02771	4.81797	2.10894	2.53366
Low	1.20254	3.09089	2.89415	0.639412	1.69789	7.46021	3.03479	2.5275
Low	2.20406	2.09311	3.05414	1.28098	1.03979	4.02428	2.01344	1.30079
Low	3.09417	3.44935	2.98472	0.896031	2.79071	5.61411	2.63931	2.5376
Low	0	2.50223	1.20072	4.45126	0.188675	4.06	0.210884	0.0496381
Low	2.58691	2.59672	2.59013	0.314255	2.04815	7.92482	2.33037	2.61491
Low	1.4936	2.76386	2.74146	0.599931	1.93263	6.34891	3.09989	2.01783
High	1.54368	4.26952	1.72956	0.226941	0.800849	7.9758	1.06389	1.12291
Low	2.78396	2.62588	2.86407	0.501516	1.64401	6.5361	2.35556	2.39767
High	1.83421	2.18806	3.15981	0.630774	2.13076	5.15772	4.59641	3.07321
High	2.31693	2.67744	3.84062	2.18487	2.52915	5.93186	3.28578	3.35587
Low	0.418408	1.71894	2.71136	0.708741	0.936145	6.15841	1.80629	0.684668
Low	4.23192	3.36337	3.94611	0.723523	2.94035	6.9078	5.02277	4.85772
Low	1.4209	2.89884	2.9932	0.560173	1.26732	7.39978	1.69348	1.1558
Low	1.71706	2.24535	2.78981	0.64146	2.37897	5.23192	3.11339	2.88869
High	2.10583	2.56298	3.50113	1.07132	2.46294	7.16884	2.74832	2.86981
Low	2.83736	3.17176	3.9197	0.634599	2.71112	6.6819	4.5898	4.11556
Low	1.3429	2.52556	2.65538	0.499102	1.50437	5.62599	2.02108	1.9439
Low	0.259112	2.49194	1.3823	0.867379	0.323176	5.55242	0.697558	0.874243
Low	2.2256	2.53968	3.44111	0.989002	1.71573	4.20773	2.09343	1.30031
Low	1.68603	3.11303	2.82687	0.64299	1.32142	5.65936	1.80932	1.43795
Low	3.24834	3.62082	3.92052	0.463823	3.08867	7.42802	4.61546	4.24139
Low	1.72786	2.8935	3.59706	0.347661	2.07395	6.13199	2.79024	2.59696
Low	0.964621	2.45778	3.00594	1.14831	1.02667	7.05111	1.53264	0.912445
High	0.636979	3.98387	2.35998	4.24383	0.594769	5.07956	1.28193	0.892489
Low	0.957275	2.32529	3.31899	3.10671	1.44117	4.97339	1.8308	1.40464
High	2.88877	3.74687	4.21612	0.793126	3.2802	7.48923	3.96219	3.93845
Low	1.22783	2.05323	3.29422	0.654412	1.04956	6.21135	1.12853	1.38209
High	1.99633	2.4702	3.59889	0.546399	2.24031	4.99385	2.66145	3.20874
High	1.95978	1.83782	2.42309	0.237866	1.96782	4.28014	3.55617	2.73864
Low	0.0533861	2.48066	1.82836	0.390633	0.235275	5.27547	0.759595	0.272531
High	2.53191	2.21766	3.25601	1.03015	1.83809	6.16194	1.77383	1.58435
High	1.19998	2.52085	2.48116	0.67767	0.62302	5.4696	1.78783	1.38249
Low	3.02426	3.83656	3.64542	1.51094	3.32773	7.1051	5.04947	4.54389
Low	1.53369	2.08048	3.22254	2.28596	1.80291	6.56265	2.533	2.74456
Low	1.47437	2.58923	3.24438	1.49391	1.43974	4.5332	1.81942	2.40075
Low	1.78632	2.41662	2.3023	0.356169	1.01286	7.15167	1.79076	1.19102
High	0.555266	2.34285	1.99937	0.446827	1.14745	4.27154	1.16451	0.556574
Low	1.52461	3.02433	3.23467	0.433211	1.60227	6.85302	3.28484	3.87258
High	1.27989	1.86811	3.39616	0.720125	1.93359	5.74976	4.10234	3.38507
High	2.75168	2.11078	2.77855	0.720201	3.22325	6.05737	6.52186	5.77904
Low	0.0518734	1.47299	0.713645	1.86064	0.0363059	1.2616	0.156121	0.126689
Low	2.49263	3.1823	2.50114	0.205639	0.970298	4.85773	1.10725	1.60111
Low	1.94496	3.01487	3.20484	0.429578	3.59645	8.49157	5.28931	4.12397
High	0.783894	1.24231	2.60978	0.30599	1.31808	4.67705	1.25752	1.16773
Low	0.401602	2.16712	0.86307	1.78411	0.369809	2.4448	0.118547	0.29024
High	1.75179	2.43439	3.0943	0.391843	1.41679	3.68858	1.92145	2.23816
High	0.408946	1.10086	1.34291	0.272559	0.63484	3.60681	1.50397	1.7337
High	0.610401	3.5065	0.603439	0.571613	0.227856	2.25305	0.410159	0.754145
Low	0.111096	3.50072	0.743737	2.16073	0.0239179	0.777189	0.0779692	0.0678666
High	1.84916	1.77175	2.7784	0.349218	2.17503	4.68148	2.90532	2.76127
Low	0	1.1472	0.773055	1.18132	0.00920529	1.20909	0.189462	0.0522575
Low	0.854086	2.28572	2.40475	0.270476	0.652194	6.76688	1.97526	1.24904
High	0.180363	0.92099	1.67289	0.504348	0.549424	5.52394	1.61504	1.35504
High	2.87801	2.46333	1.89031	0.174295	2.73478	5.94829	4.28132	3.99316
High	1.13153	0.831917	1.33295	0.544785	1.54254	5.53008	3.4854	1.85529
High	2.74932	2.47077	2.73378	0.227989	3.06215	7.36974	5.1435	5.26573
Low	0.10564	3.7203	2.03114	0.688649	0.416771	6.98004	0.560057	0.543125
High	2.43056	1.59181	1.57576	0.383369	0.991979	4.02598	1.52179	2.37907
Low	0.804757	2.29478	3.28299	1.07049	0.968696	6.36177	1.96224	2.11647
Low	2.73048	3.05646	2.41566	0.305332	2.21185	4.48164	2.47015	2.50286
Low	0.255794	2.05033	0.703722	3.98327	0.176126	2.50009	0.467826	0.292161
High	0.36298	1.16445	0.924139	1.18389	0.262003	2.20446	1.25653	0.392837
Low	1.70074	2.64176	2.88694	0.7889	1.31631	7.47521	1.67341	2.25428
High	1.40196	5.04375	7.20594	3.16471	1.1736	4.70287	1.88999	0.957021
High	3.74626	3.06764	4.42335	0.890437	3.71978	6.36077	5.15332	4.2045
High	1.87242	1.57165	1.91853	0.436933	2.4882	5.15583	3.38209	2.86815
High	2.3229	3.30043	3.07007	0.284207	2.84274	6.55543	3.39908	2.9963
High	2.19653	2.55914	3.99864	0.848034	3.48985	6.45777	5.00517	3.79494
High	0.218868	0.301576	0.82453	0.445695	0.245264	3.16809	3.31463	0.219444
High	3.63933	3.30332	3.34223	1.34775	4.08084	5.09284	5.47111	5.77263
High	4.23003	6.03958	5.30197	6.60695	4.06807	5.82911	6.36182	4.79367
High	2.70696	5.36311	4.91166	2.79293	3.66845	5.81961	5.97405	3.79833
High	3.0496	2.97363	3.69011	0.929965	3.77543	5.40198	6.02191	4.69289
High	3.2752	3.19433	3.10548	0.966398	2.94193	7.4277	3.08646	3.58513
High	2.18939	2.8257	3.47128	1.74297	2.47476	4.85817	4.35546	3.29827
High	0.939099	2.07413	1.12421	0.484916	1.65612	4.01429	3.05147	2.48534
High	1.96465	0.521904	0.558922	0.227815	2.01128	3.74252	3.21913	3.42136
High	1.13256	2.32393	2.01456	0.426004	1.92397	6.90374	2.87982	2.41459
High	1.86066	2.11932	3.17515	0.645129	2.00738	4.88666	3.90998	2.91524
High	1.29876	1.08659	0.654513	0.294442	1.98231	4.02087	2.81602	2.37503
High	2.36327	3.09235	2.42569	0.404759	2.73544	5.649	4.94512	4.06063
High	2.23701	3.30033	2.29215	0.420136	1.80359	4.14383	3.62932	2.63426
High	2.2265	3.02287	3.5497	1.2846	3.15131	5.78734	5.53	4.3187
High	0.904152	1.14635	0.812596	0.542424	0.911533	5.67352	2.49926	1.01899
High	0.625927	1.38078	1.59878	0.876347	0.657818	2.66253	3.10774	1.1444
Low	1.21146	3.30098	1.60056	0.260549	1.16184	3.92128	2.07186	1.17843
High	3.3533	3.29349	3.44418	0.546896	3.87184	5.43249	5.58285	5.29615
High	2.09999	1.71143	2.39451	0.465337	1.26025	5.34614	1.72537	2.11586
High	1.35435	1.21148	0.822578	0.163046	0.957816	2.47951	1.65992	1.40695
Low	2.26824	3.01955	2.97155	0.329649	2.51117	5.3927	2.4682	2.83964
High	4.21617	3.03876	2.86009	1.15724	4.05094	5.70991	5.42524	4.78795
High	1.61472	1.54921	1.06407	2.19311	1.76455	3.18281	3.90487	3.21312
High	1.51342	1.03527	1.58653	0.367022	1.56944	5.81916	3.63165	2.0797
Low	0.61367	2.25252	2.93179	1.26197	2.23511	6.49279	2.99461	2.38623
Low	2.07265	3.36403	3.69472	0.671516	2.8941	5.55645	5.17614	4.59526
High	0.832894	1.93442	3.18129	0.737666	2.21105	6.01761	3.71144	3.16855
High	1.84469	1.96358	0.94808	0.798621	1.88994	3.04216	2.10836	1.83663
High	2.39023	2.43912	1.93603	0.364155	2.54074	5.85439	4.3284	3.57922
Low	0.0481293	3.16861	0.542146	1.92537	0.0987471	1.10017	0.219999	0.0243336
High	2.35927	1.96509	2.78735	0.82871	3.16857	5.61514	3.92446	3.48633
High	0.691185	1.0959	1.90138	0.535606	0.689073	2.94208	1.27865	1.39864
Low	3.19956	3.76793	3.48739	0.424846	3.91878	6.91457	5.62276	4.92089
Low	0.162939	1.00352	1.90332	0.3468	0.786845	6.31936	1.58047	0.838305
High	0	0.54307	0.812394	0.200507	0.260833	4.09895	0.897707	0.933076
High	1.27524	1.41979	1.77939	2.14969	2.2105	5.58244	3.50413	3.1881
High	0.916061	0.900934	1.88716	0.350562	0.54096	2.62999	1.54135	1.10229
High	1.68835	1.68698	1.55623	0.184063	2.18488	3.52027	3.21895	2.64156
High	1.63538	1.97799	1.73614	0.205701	0.852527	2.94964	1.6035	1.70892
Low	3.01866	4.2398	3.35996	0.459278	2.71647	5.80622	3.93088	3.37996
High	3.15815	2.35396	1.73607	0.243527	2.75017	5.91235	4.33703	4.08418
High	1.11172	1.9787	2.40305	0.660336	1.8804	6.57935	2.55016	2.27674
High	2.75269	2.53369	2.07305	0.369903	2.03395	4.46004	2.4781	2.64583
Low	1.11083	2.31502	2.29141	0.249141	1.67139	7.77316	1.93022	1.40284
High	1.32131	2.88245	2.57809	0.359096	1.34725	3.96368	2.04973	1.13917
High	1.30001	2.32525	2.21067	1.35613	2.04758	6.6921	3.51373	2.56285
High	1.08499	1.85516	1.8225	0.958952	1.66653	5.27999	2.60287	1.94041
High	0.421507	1.63916	2.62001	0.810325	2.35998	3.81831	2.20269	2.09492
High	3.33115	2.48649	2.97225	0.839436	3.34509	6.43015	4.31279	4.14046
Low	0.593722	2.14265	2.4666	2.74928	1.1032	4.42764	1.41526	1.77836
High	0.881263	0.975694	0.989729	0.531557	1.08298	3.568	2.51313	2.25515
High	0.742271	1.56414	0.990522	0.239025	0.600504	4.34234	2.5557	1.03051
High	1.69833	1.95594	2.03835	1.12879	1.75163	6.01171	2.23943	2.4472
High	3.56233	2.71536	2.85456	0.676056	4.1421	5.97286	6.07973	5.49013
High	1.01526	1.58267	1.84553	0.314483	1.73806	4.76455	2.36447	1.93684
High	1.64217	1.74135	3.22484	1.48377	2.34268	4.27239	3.06714	3.17699
High	0.85594	1.12557	2.72421	1.86768	1.62305	5.35872	2.14076	2.63448
High	2.76007	2.49746	3.87359	0.799997	2.57164	5.09122	2.31786	2.24955
High	0.89047	0.835516	0.515342	0.30232	0.619498	2.01871	2.69166	0.859522
Low	0.390802	2.10355	2.26864	0.696405	0.560518	5.62691	1.62073	0.443613
High	0.106709	0.98349	2.25155	0.760078	0.300501	2.20864	1.54459	1.10756
Low	0.744441	3.08204	2.3206	0.506552	1.49567	7.16266	2.9258	1.41364
Low	0.940969	2.2139	1.73469	0.410812	0.799694	4.1255	1.35131	0.929292
High	1.61644	1.96265	2.6188	0.754875	1.67795	4.78834	3.04457	2.40999
High	2.48919	1.64652	1.80888	0.363127	2.84556	4.7012	5.01818	4.50007
High	2.84942	3.74055	4.59751	1.24469	2.59752	5.80461	3.82181	3.3294
High	3.17462	2.53206	2.56834	0.594878	3.66954	4.70241	5.04403	4.60356
Low	1.21185	3.04739	3.3417	0.857332	1.79574	4.09924	2.50926	1.88813
Low	2.91214	3.50637	3.47096	1.2893	2.46177	6.25503	3.39809	2.83685
High	2.41331	3.36701	3.25783	1.06533	1.64778	7.22709	1.55073	1.07768
Low	0.209167	0.897382	1.59357	0.479215	1.00612	2.58639	1.38297	0.833754
Low	0.0424061	1.94697	0.592689	2.20537	0.259744	1.05122	0.412616	0.143656
Low	0.726999	3.01561	3.3418	0.608836	1.53472	6.53123	3.37843	2.98408
Low	1.72578	2.50303	3.16488	1.21957	1.03534	5.32369	2.17341	1.25927
Low	0.498846	1.62222	1.34427	0.185118	1.25329	2.93769	1.45746	1.53109
Low	1.94633	2.75279	2.35969	0.817002	2.32157	4.51214	2.29041	2.21562
High	0.89251	2.77079	2.1837	0.525982	1.66475	7.44301	2.35847	2.31785
Low	1.03524	3.00905	3.17471	0.165382	1.31071	7.37164	2.70314	1.8604
Low	0.66883	1.6394	2.8398	0.502852	1.48874	5.77758	1.5575	1.02506
Low	1.54003	2.90388	3.73854	0.630784	1.84462	6.86728	2.59365	2.25707
Low	1.74494	2.5557	2.85997	0.406232	3.52347	5.32383	6.40381	5.64382
Low	0.284708	2.81382	2.76194	0.897698	0.645307	5.85119	1.27915	0.977386
High	0.562439	0.92397	1.63772	0.357177	0.931901	3.60402	0.93689	0.988673
Low	0.441898	2.6028	2.61829	0.62398	1.05372	6.44063	1.94246	1.80463
Low	0.693279	3.77146	2.93664	0.461007	0.906331	5.0742	2.058	1.4687
High	2.26382	2.55701	3.07104	0.636093	2.55789	6.12057	4.87253	3.91895
High	2.68931	2.49346	2.77023	0.445909	2.43866	5.51317	2.69426	2.85315
Low	1.6902	2.4242	2.3731	0.812658	1.16949	4.32274	1.66125	1.72778
Low	0.685602	1.8186	1.91887	0.281049	1.38949	6.94935	1.85465	1.75676
Low	1.7706	1.84035	2.12773	0.460679	2.27115	7.12179	3.16944	2.86005
High	0	1.07821	0.974727	1.00131	0.855003	3.01348	3.78015	1.09539
High	0.748214	1.22813	1.42268	0.151186	1.8292	6.73176	1.79554	2.01154
Low	1.61049	3.24461	2.69251	0.581818	2.60728	6.8769	3.01399	3.1523
High	2.55182	2.98593	2.78123	0.346528	3.26138	5.42339	5.13469	4.13195
High	0.238618	2.01707	1.16098	0.82958	0.682708	5.41614	0.680838	2.49302
Low	1.92882	3.15349	4.15859	1.15683	3.06926	6.07865	4.28491	4.16329
Low	1.30976	2.81991	2.97506	0.808869	1.93591	3.85428	1.93224	1.65631
Low	0.758029	3.0216	3.41113	1.08146	2.13576	7.38672	2.09941	1.88579
High	1.26399	2.63987	1.29438	0.255267	1.30071	5.19385	2.4345	2.3892
Low	0.967154	3.00922	2.80578	0.265427	1.6814	3.31501	2.78187	2.15783
Low	0.738262	2.57414	3.24059	0.552475	1.8893	5.73114	2.1761	1.25686
High	0.308239	3.44294	1.29113	4.3181	0.481404	2.6235	0.615831	0.213189
Low	3.56151	3.91924	4.46978	0.804394	3.42076	7.02215	5.6745	5.26736
High	1.25193	3.36022	2.60038	0.915898	1.31356	6.83142	1.30561	1.59874
High	2.0203	2.536	3.14874	0.46972	1.10147	4.80706	2.16342	1.36288
High	2.45072	3.23995	3.34374	1.08949	2.7622	4.39182	3.24316	3.32806
Low	1.8683	3.16492	2.96545	0.568616	2.10141	6.93269	1.94967	1.6623
Low	1.57204	2.31368	2.68886	0.802493	1.87373	6.74104	2.26468	2.22672
Low	1.9641	2.61544	3.51151	0.584974	2.1658	6.17392	3.87134	3.46564
Low	0.451374	2.04543	2.89802	0.429011	0.779039	3.7775	1.03197	0.668496
Low	1.57473	2.40531	2.49038	0.473679	1.81188	6.95456	1.34728	1.57745
Low	2.55527	2.49425	3.96737	0.681938	3.27893	5.64028	5.39427	4.4674
Low	2.39011	3.56231	3.16665	0.874323	2.25381	4.45762	1.88655	3.07802
Low	1.83349	3.2336	3.11243	0.697838	2.40315	5.61563	2.99913	2.83957
Low	0.240281	2.45305	3.0346	0.297266	0.66512	3.22557	1.30608	0.675488
High	2.28271	2.12246	3.05514	0.263337	2.33669	3.82895	0.796409	0.376538
Low	1.14865	2.73673	3.59017	0.434283	0.758387	4.62876	2.49	1.45607
Low	0.98367	1.76746	1.097	0.276416	1.4516	6.77309	1.82031	2.01393
Low	0.440745	3.01144	2.66593	0.422326	1.39301	6.66096	2.46934	1.91986
Low	0.506931	3.79558	2.94603	0.44633	1.56076	9.29149	2.53244	1.78068
Low	0.174841	2.74806	2.69731	0.830355	0.631644	7.03125	0.417022	0.175308
Low	0.541075	2.21169	2.53938	0.215214	0.780738	7.24228	1.21776	0.888967
High	3.87075	2.87897	3.62467	0.337516	3.35001	5.94325	5.97877	5.09706
Low	3.01554	4.77617	3.91325	0.638528	3.61357	5.62119	2.99146	1.39199
Low	3.45015	3.65329	3.82996	0.564618	3.43459	5.53412	5.35614	5.0251
Low	1.48957	2.42208	2.76387	0.12078	0.580326	5.48088	2.08705	1.22502
High	0.460748	1.37799	2.13508	0.241929	0.4211	4.13872	1.78293	1.12192
Low	2.13888	2.29102	3.23214	0.283554	1.25161	6.44937	2.93517	2.02359
High	0.507998	2.07648	1.44349	1.20163	0.349114	1.47243	0.370501	0.40825
High	2.06438	2.00332	2.73297	0.50112	1.04999	4.9193	3.65727	1.59142
Low	0.746397	1.55541	1.92164	0.63553	0.562711	6.30437	0.857522	0.899056
High	2.08304	1.9885	2.65529	0.511561	1.2722	6.09601	1.46625	1.89127
High	1.04052	2.24795	2.82367	0.487707	2.18053	5.66396	3.43594	2.45491
Low	1.6466	2.92356	2.84673	0.411156	2.19332	7.66029	3.74347	3.15737
Low	1.98561	3.0149	4.94857	1.45045	3.23215	6.04407	4.19868	3.34163
High	1.83652	3.24107	4.5922	0.931152	3.47021	6.01466	4.77433	3.38888
Low	2.13293	4.12413	4.56089	0.857067	4.02866	7.83522	5.95116	4.80187
Low	1.21972	2.84486	3.20449	0.413392	1.47087	6.80428	1.35764	1.69438
Low	1.11165	2.76045	4.16972	1.6098	1.53406	6.37911	2.77483	1.62743
Low	0	2.37252	0.693945	5.10328	0.404667	5.9516	0.632022	0.602439
Low	1.65647	2.62528	3.80306	0.508685	2.0831	6.06591	3.71681	3.30365
High	0.740637	2.76338	3.06188	0.875426	1.36888	9.41426	2.7192	2.37474
High	3.31062	3.54003	5.07671	1.68059	4.13704	6.45155	5.65415	5.31809
Low	1.93595	3.34571	3.34452	1.29361	2.16465	5.88665	2.82738	2.10514
Low	2.62916	2.75183	3.67688	0.408642	2.17434	6.64538	4.25854	3.89437
High	2.73919	2.34959	2.13507	0.34704	2.59554	5.50369	4.94377	5.34083
Low	1.92001	2.59192	1.26537	0.121526	1.2165	6.75058	1.78611	1.06827
High	2.63844	2.94309	2.78702	3.15687	0.924292	4.87635	1.82487	1.94821
High	4.12944	2.50753	3.47045	0.747453	3.13098	6.56103	6.10812	6.37261
Low	0.921635	2.18806	2.15092	0.344695	1.91491	6.20198	3.54999	3.32362
High	1.5198	2.30001	2.39109	0.458753	1.80714	5.24206	2.55785	2.15576
Low	2.22315	3.18732	2.60325	0.322685	2.51823	4.5145	3.73362	3.81404
Low	0.517906	2.10731	1.4631	0.25791	0.258902	2.07776	0.452846	0.765217
High	1.4429	1.95308	1.89314	0.680572	0.87995	6.19829	1.97228	1.68526
High	2.78181	2.31257	3.8664	1.20586	1.98044	5.68218	2.27688	2.8682
Low	0.452187	1.7598	1.77103	0.391537	0.822721	7.11604	1.02675	1.21109
High	0.407539	0.88971	1.84675	0.239168	0.791923	3.90215	0.78391	0.536156
Low	2.52559	2.7581	4.30771	0.812076	3.18249	6.0998	4.72881	4.30107
High	2.48605	3.3924	3.40862	0.643426	3.07811	7.00283	3.90961	3.7633
Low	3.33111	3.69286	3.87898	0.398964	3.33296	8.73875	4.6377	4.24215
Low	0.845251	1.84692	2.05254	0.490933	1.60482	5.65125	1.3827	1.92446
Low	1.69204	3.13628	2.08746	0.248294	1.5151	4.63629	2.71875	2.13624
High	0.729615	1.96772	2.37078	0.187143	1.50218	3.1495	2.91753	2.58439
Low	0.541594	1.74969	2.93287	0.797592	1.24586	5.55945	1.68361	1.29983
High	1.40885	1.71591	3.75299	0.822159	2.71834	5.37293	4.62881	4.32239
High	2.5548	3.16509	4.01766	0.803457	2.97569	5.54132	2.69533	2.81463
Low	1.57264	2.70417	3.4012	0.358437	2.53869	5.61555	2.92856	3.08752
High	4.45373	3.73108	4.64128	0.79732	4.31842	6.80604	6.93091	5.9219
Low	1.06598	4.0027	3.73952	0.74698	2.09268	8.97089	3.03688	2.09127
High	2.37633	2.66221	3.58252	1.284	2.15581	5.66249	2.04243	2.27851
Low	0.290082	1.79272	1.68625	0.538035	0.454544	2.75506	0.971823	0.718271
Low	1.12783	3.34361	3.08039	0.333639	2.17594	5.97499	3.79851	4.24741
High	1.4269	2.19707	2.3407	0.344908	1.11017	5.55067	2.35526	1.62319
High	0.71574	2.78381	2.14241	0.349437	1.02909	4.14276	2.00417	1.32793
Low	1.10029	2.12927	2.4626	0.406855	1.33324	4.52993	1.48482	1.29464
Low	2.82208	3.14395	4.14158	0.467639	3.60861	6.16263	4.85452	4.6254
High	1.29735	2.59898	2.77301	0.917286	1.64016	6.70097	3.21715	2.79145
Low	0.657102	1.98707	2.51078	1.28309	1.41548	5.14178	1.56865	1.10909
Low	0.029739	1.57419	0.313487	2.46363	0.158318	2.06364	0.832048	0.34656
High	2.82788	2.76279	2.50187	0.397422	2.43365	4.72872	3.48624	3.04565
High	2.10986	2.57007	1.99706	0.291652	1.54182	6.77909	2.03798	2.50632
High	0.526206	2.34502	2.44953	0.478687	0.983501	4.53098	1.40189	0.981191
Low	1.72473	2.24356	1.67878	0.517623	1.76213	6.95456	1.75544	1.59973
High	0.238691	2.34051	1.43426	0.318882	0.430717	3.70775	2.33615	0.586117
High	1.9292	1.73662	3.1707	0.684919	1.7614	4.05441	2.06914	2.58898
High	1.51715	2.7008	4.30199	0.894316	2.67626	7.11585	1.8639	1.54679
High	0.863176	2.37028	2.66893	0.950848	0.800067	5.1544	1.83059	0.680174
High	1.77301	3.3812	3.8237	1.38793	1.81118	5.24879	1.99154	1.75739
High	3.64047	3.3712	3.5457	0.459938	4.08706	6.07115	6.29742	5.88883
Low	1.50848	3.04383	2.54715	0.376566	1.64671	8.02998	2.93742	1.96285
Low	0.899938	1.9085	2.60666	0.476734	0.830303	5.33291	1.74893	1.50481
High	1.56641	1.93589	2.21382	0.47018	1.05072	5.54829	2.32936	2.03121
High	0.712357	2.88866	1.92385	0.980902	0.463717	2.74722	2.58241	0.870749
Low	1.70699	2.71106	3.79173	1.36229	1.67139	6.33723	2.8805	2.65962
High	3.08095	3.6167	4.78914	1.04967	2.90945	6.42987	4.19665	3.24979
High	0.697853	2.3677	2.77721	0.450533	0.880568	6.69035	1.33745	1.3008
Low	0.906211	3.78856	1.56506	0.877309	1.18121	6.48299	2.75177	2.40372
High	1.46914	1.95847	2.32066	0.374649	2.71371	5.21708	4.59938	3.90563
Low	0.223148	1.15841	1.83851	0.22681	0.723363	6.54789	1.19347	1.0479
Low	1.09959	3.04075	2.90471	1.45629	0.327689	3.65115	0.449895	0.160348
High	1.4327	1.92688	1.57914	0.134478	1.94734	3.54935	3.65074	3.30074
Low	1.02849	2.05827	3.68696	1.51292	2.05497	5.44883	1.80617	1.76831
Low	1.12546	2.3858	2.49348	1.18854	1.25516	3.47358	1.21129	0.554358
High	0.827288	2.18571	2.41362	1.2277	0.842126	6.38089	1.54968	0.77233
Low	0.384942	1.80032	1.78612	0.481723	0.655135	4.64954	1.11084	0.845876
Low	0.992957	1.75327	2.09909	0.494092	1.31554	7.7124	1.81886	1.74142
Low	0.40114	2.1562	1.97486	0.359871	0.329536	2.5507	1.04781	0.47067
High	1.62478	1.83951	3.53822	3.04301	1.2888	4.65058	2.68782	1.07649
High	3.83897	2.45153	3.51524	0.779767	3.7963	6.10716	6.57193	6.16483
Low	1.31978	2.1495	1.75715	0.403651	1.3861	4.24652	3.00051	2.03054
Low	2.08359	3.26235	2.99245	0.478988	2.08051	7.94181	3.42912	2.62182
High	1.34115	1.7794	2.06422	0.26399	1.13488	5.51795	2.45726	2.41382
Low	3.0619	2.83214	3.40613	0.699043	3.4279	6.36954	4.41762	4.12564
High	0.311547	2.0342	2.79283	0.889194	1.05749	5.37119	1.68299	1.49894
Low	1.68543	2.21392	3.16867	0.69891	2.46324	5.1268	3.21439	3.0442
Low	0.507101	1.30741	2.02659	0.758165	0.274321	3.02846	1.00129	0.445775
High	1.60403	2.09749	2.99325	0.578316	1.58181	6.99992	2.59108	1.58171
Low	0.825485	2.40764	2.20696	1.62479	0.660685	7.01508	1.07439	0.584542
Low	2.3333	2.75671	3.70275	1.42107	3.1733	6.80158	4.10188	3.85612
Low	0.952589	1.8928	2.73173	1.34998	1.64583	3.47084	1.17802	0.773858
Low	1.05686	2.09842	2.89749	0.587951	2.20627	7.6738	3.01721	2.29703
High	3.14749	2.69216	4.41035	0.330361	3.37787	7.08293	5.69079	5.35392
High	0.829292	1.79137	1.81588	0.162216	1.36074	3.00241	2.37044	1.20711
Low	0.782573	3.09138	4.07851	2.54682	1.6564	6.4902	2.301	1.50739
High	0.680631	1.18056	1.96873	0.296716	0.913988	4.07985	1.4968	1.14346
High	2.45999	2.39568	3.32048	0.964454	3.03325	4.85529	4.49162	3.96379
Low	0.265055	2.54162	3.33624	1.86162	0.576643	6.94218	1.23417	0.524283
Low	0.548797	1.73597	2.65392	0.942333	1.0159	6.39019	1.49924	1.51436
High	1.33806	0.803391	1.65488	0.402895	1.24558	4.20285	2.24324	1.75532
Low	0.676936	2.32679	2.56632	0.409752	0.993979	5.46242	1.15817	1.23009
High	1.25982	1.97611	2.77373	0.690691	2.29885	5.75004	4.07303	3.19553
Low	1.77891	1.76895	2.56779	0.6128	1.7369	4.83261	2.66317	2.53338
Low	1.42017	2.69692	2.49257	0.909954	1.76459	5.32732	1.94877	2.19016
Low	0.666886	3.01949	3.06871	0.915321	1.49093	6.0721	1.70757	1.44145
Low	0.648064	1.48095	1.96195	0.290128	0.977393	5.64617	1.73315	1.44533
High	2.09025	2.75676	2.35934	0.441587	2.24399	7.36153	4.27438	3.87572
Low	0.405836	1.71001	1.64422	0.416806	0.504214	8.01205	1.59847	0.872423
Low	1.78096	3.91842	4.30032	0.615155	2.30597	5.70231	3.67178	3.16412
High	2.95578	2.93695	2.75221	1.51831	2.06681	5.08938	2.74238	2.08096
Low	0.639546	3.26617	3.77082	2.07581	1.60468	5.73665	2.13723	1.22998
Low	2.36713	2.93539	3.07507	0.343794	2.15615	7.50929	2.86388	2.86413
High	1.79289	2.32522	1.67517	0.444099	1.77553	5.4764	2.46429	2.06827
Low	0.375156	2.04041	2.54446	0.617454	0.856467	7.469	1.05205	0.84753
Low	0.341464	1.74105	2.11576	0.394723	0.791008	6.86272	1.53217	1.23764
High	0.939836	2.27814	2.03101	0.491404	1.5975	7.10664	1.8178	1.56411
High	1.014	1.01392	1.50694	0.270821	1.25466	4.65286	2.26015	1.9304
Low	1.28232	2.47366	3.09315	1.1958	1.64771	5.13054	2.49364	2.21199
High	3.81624	7.97164	5.15668	1.04799	4.45578	6.1754	5.84789	4.49704
High	0.804781	1.67751	2.1202	0.823855	0.951197	3.19896	1.64136	3.78849
High	1.47925	2.41362	3.23784	1.01143	1.76885	5.22433	2.09699	1.73412
Low	1.02738	2.63199	2.61567	0.475612	2.02976	6.74338	2.87069	2.8263
High	2.42794	2.77717	2.75633	0.944834	3.21261	6.19176	5.41949	4.59689
Low	0.828118	2.17278	2.9813	0.643661	1.39294	5.00705	1.66236	0.877651
High	3.12608	1.66224	1.49294	0.302603	2.50896	3.94223	4.18408	4.3245
Low	0.631618	2.10819	2.69678	0.795422	1.76122	5.69808	3.20593	2.96081
Low	0.472753	2.71469	2.15352	2.96536	1.1838	3.89934	1.54811	1.42762
Low	0.474209	2.87701	2.49381	2.52612	1.48757	4.36863	1.94517	1.62114
Low	1.97265	3.30017	3.65324	2.03985	2.3003	6.81214	3.22493	2.84457
High	1.0556	2.77215	2.53312	0.608389	0.889172	3.53016	1.32674	0.971931
High	1.63704	1.21429	2.00679	0.226915	2.02815	3.99918	2.86729	2.61276
High	1.32584	1.39717	0.863562	0.262447	1.814	5.4987	3.48623	2.89758
Low	1.25428	1.93801	2.8068	0.650114	1.28331	7.10814	1.94789	2.05118
High	1.0144	1.9566	1.66251	0.288579	0.653561	6.48551	1.33743	1.2412
Low	1.6034	2.54062	2.79474	0.365448	1.74049	7.12194	3.07461	3.44014
High	2.76733	3.34147	3.4968	1.66905	2.80076	6.028	2.79651	3.32721
High	1.00277	1.30121	2.25682	0.404186	1.54794	5.30995	2.85406	2.27466
High	1.58191	0.939535	1.24284	0.403232	1.44782	3.65423	4.19176	1.45655
Low	0.786841	1.74704	2.59855	0.379323	1.23042	6.16946	1.66069	1.83155
High	1.64964	0.77038	1.08319	0.38415	1.77654	3.3417	2.40882	3.11588
High	0.32852	1.76072	2.3384	0.666885	1.14436	6.31131	1.49939	1.05457
Low	1.22671	2.77988	3.27661	0.682998	2.90988	7.29056	4.28105	3.66607
Low	0.152812	1.3598	1.3329	0.386516	0.856149	6.49841	1.86212	1.67129
High	0.851634	1.43973	1.00326	0.172459	1.40335	2.56661	2.01428	1.60002
Low	0.254166	1.82362	1.8378	0.389097	0.807154	4.22687	1.17081	1.25549
Low	0.45493	1.49441	2.25075	1.00737	1.40334	5.68437	1.77697	1.17295
High	1.74291	0.989449	1.54875	0.383736	1.56409	4.28795	1.48697	1.93326
High	2.10375	1.56615	1.45174	0.385479	1.7952	5.86992	2.01227	1.98115
Low	0.664177	2.56981	2.6027	0.524512	1.15719	6.12416	1.71636	1.31757
Low	2.1006	2.82571	3.73065	2.01082	1.77159	5.66864	3.34984	2.6455
High	1.80646	2.11593	2.52252	0.755219	2.67072	5.30354	3.86776	3.37002
Low	1.17442	2.76023	2.56546	0.722756	1.58792	5.61911	1.96857	1.79064
Low	0.175741	1.0725	0.399818	0.156389	0.639667	5.96458	1.74804	1.28999
Low	0.415472	2.84805	2.9093	0.66896	1.60276	6.13671	2.40866	1.92834
High	1.79536	2.22554	2.39108	1.0815	2.02922	3.62507	2.57801	1.40709
Low	2.90594	2.17911	2.99071	0.418508	1.86216	5.55129	1.4259	2.38016
High	0.514575	1.44723	1.13544	0.256102	0.720981	3.13135	1.30081	1.51167
High	2.13546	1.40694	1.39638	0.588787	2.09746	3.85809	2.34669	2.75898
Low	0.369211	2.26575	2.1632	0.468157	0.794093	4.9346	1.23511	0.837887
Low	0.80264	2.64372	2.48307	0.635434	1.51427	6.83168	1.33594	1.26541
High	1.03425	1.70908	2.62676	0.326856	1.31068	4.46346	1.42342	1.44949
High	2.63244	2.05574	2.07588	3.46535	2.85283	5.0111	4.64613	4.01546
High	1.92472	1.38713	2.79686	0.847448	1.72998	8.3677	2.20322	2.63493
High	3.63313	2.2869	3.16346	1.24008	4.34309	5.65302	5.93842	5.1765
Low	2.02084	3.33798	3.00225	0.666641	2.80823	4.89928	3.27755	2.97807
High	2.51595	2.32162	2.028	0.542579	2.82511	5.22508	5.00471	4.65206
Low	0.460564	2.56895	2.81407	0.563815	0.790992	4.08331	1.40477	0.562081
Low	0.550907	2.42748	2.39136	0.737989	0.871425	5.6287	1.50319	1.07555
Low	2.12938	2.22567	2.97193	1.04593	3.27771	6.42642	3.65952	3.62658
High	1.15084	2.34329	2.76658	0.639388	2.33582	6.86386	4.11071	3.28424
High	4.02455	3.74731	4.31648	0.567686	4.61841	6.79574	6.48286	5.95543
High	0.961909	1.1445	0.375614	0.223488	1.36014	6.19976	2.24235	1.86309
Low	1.83027	3.45907	3.38493	0.86321	3.10711	7.09357	4.53868	4.09206
Low	2.18077	2.93014	4.00283	0.76447	2.70363	7.32134	4.51725	3.74842
High	3.15645	3.40408	3.56028	0.950756	4.24104	5.67319	4.54712	4.31552
High	0	1.87211	0	2.72018	0.364139	3.79414	1.51593	1.61736
Low	2.17085	3.52865	3.22619	0.526178	2.07667	4.52479	2.15909	2.37418
Low	1.4256	2.97723	3.47932	0.281281	2.10643	8.63288	3.99052	3.21944
High	2.17199	2.91403	3.92744	0.802832	2.6324	5.83472	4.25061	3.75631
High	2.39773	2.42271	2.80572	0.570074	3.18401	6.40386	5.55035	4.90473
Low	0.346561	2.60774	2.31698	0.232086	0.360103	3.56059	0.598094	0.759684
Low	0.599956	2.10105	2.65418	0.457223	1.21514	6.02951	1.80905	1.45389
High	1.48303	2.26042	2.90197	0.685234	2.09115	4.3668	3.14487	1.65639
High	1.79044	1.96566	2.17069	0.951888	2.14787	6.10588	3.77182	2.63435
Low	1.31138	2.65634	3.06683	0.529545	2.40094	6.29838	4.29644	3.15408
High	0.690369	1.22603	1.5679	0.15529	1.95399	5.46954	4.14476	3.4085
Low	2.21407	2.54931	1.58144	0.348774	2.53278	6.47068	4.84164	4.06837
Low	0.978748	2.83443	2.24818	0.306476	0.260706	3.20879	0.93028	0.956012
High	1.83157	1.51542	1.98281	0.370959	1.98284	4.38192	2.53609	2.16778
High	3.439	1.82687	2.75657	1.2758	3.02615	5.68452	4.10507	3.70478
High	1.69182	2.53018	2.53727	0.537234	2.50037	7.02392	2.97867	2.764
Low	0.52292	2.3201	1.48036	0.302045	0.491053	7.08151	1.60161	1.01595
Low	1.12348	2.88085	3.06127	1.09127	2.64547	7.48903	3.97613	3.38252
High	2.18246	2.09447	2.47405	0.327241	2.79883	6.29545	5.27743	4.38777
High	3.1369	4.22469	3.21173	0.720784	3.73469	7.41484	5.47037	4.5899
High	1.34656	2.71682	3.76651	0.741583	2.72507	5.14	3.43978	2.94169
High	2.36837	2.91101	4.47665	1.54362	3.48886	6.23971	4.84006	4.36935
High	1.25993	1.78552	1.6677	0.461624	1.09145	4.04612	2.27052	1.80793
Low	2.15367	2.52183	2.50355	0.423446	2.73712	7.45722	5.26247	5.21027
Low	2.61091	3.24488	4.00259	0.465597	3.04704	8.27092	4.51279	2.82909
High	2.43262	3.08657	3.72526	0.57887	3.45679	5.06796	5.46456	4.46745
High	1.60068	1.54096	2.85088	0.704526	1.70831	4.91066	2.95304	2.25206
Low	0.441353	2.59583	2.32062	0.375324	1.27568	4.51232	1.95097	1.64188
Low	1.07689	3.19741	3.38653	1.37977	1.38559	5.35275	1.7395	1.64984
High	2.3813	1.70418	2.34721	0.359385	2.76763	5.46095	4.09822	3.76074
High	2.77322	3.06195	3.6431	0.944254	3.89252	5.12089	4.50455	3.55067
High	1.93228	2.07632	2.97002	0.986652	2.51358	5.32997	2.79601	2.58369
High	1.63265	2.64665	2.98276	0.456655	2.05953	7.45882	2.66532	2.6219
Low	0.912105	3.07489	2.98713	0.483328	1.62742	7.38188	2.33935	1.89115
Low	0.216303	2.56682	2.63688	0.872265	1.6016	3.64535	1.48304	0.928844
Low	0.68362	2.28384	2.83553	0.874505	1.13458	5.06903	1.55915	1.35247
High	0.967425	2.68833	3.32918	0.735741	1.44921	5.38261	2.47999	2.50625
High	0.763889	0.850267	1.17088	0.11405	0.953932	5.06614	1.26979	1.32198
High	3.03034	2.74257	3.05364	0.465387	3.98466	7.42463	5.90476	4.97727
High	1.07003	1.75264	3.04723	0.505062	1.65007	4.5007	2.57295	2.24494
High	1.26131	2.01696	2.43798	0.777776	1.1084	5.14356	1.9663	1.19872
High	1.10301	2.22362	3.58846	1.42028	1.92486	6.52929	3.42822	2.86928
Low	2.29579	2.53131	3.46338	0.696261	3.24806	6.68514	5.29453	4.8103
Low	2.66715	3.08565	3.73758	0.468336	3.86218	6.07832	6.28746	5.73058
High	0.826	1.26413	2.3486	0.114748	2.00856	4.54004	3.63272	2.60228
High	0.58352	1.21982	1.77943	0.33467	0.930612	6.27656	2.07328	1.57138
High	2.52483	2.52656	2.33115	0.240908	3.10503	6.70114	4.65002	4.00247
High	0.214656	0.604452	0.881511	0.635666	0.662028	7.81094	1.47543	0.696481
Low	0.764864	1.9132	1.4176	0.466202	0.472569	6.99435	1.10417	0.766548
Low	0.857758	2.42287	1.3735	4.08794	0.627096	3.89707	0.503218	1.45929
Low	0.656397	1.695	2.02558	0.322087	1.06148	5.94251	2.35106	1.58833
Low	0.726929	1.51574	1.81028	0.486302	0.721561	5.90229	1.88433	1.22602
Low	0.522069	2.07473	2.13334	0.556792	2.17225	5.58635	3.61967	3.01671
Low	1.79479	2.60045	3.15262	0.490481	1.79973	5.74257	3.33664	2.96845
High	1.04849	2.22403	2.73758	0.539272	2.02819	5.64529	2.69699	2.29275
High	2.29226	3.16285	3.31549	0.416542	3.88817	5.55441	5.21625	3.84973
High	3.22823	3.92834	4.40497	0.947146	3.9755	5.76982	5.11139	3.8
High	2.3024	2.20898	2.98578	1.04798	2.7681	6.0458	3.06532	2.96989
High	1.00938	1.65017	3.50071	1.33927	2.31088	6.143	3.54306	2.61271
Low	0.906519	2.4942	3.04712	0.434987	1.55466	5.23041	2.94818	2.44036
High	0.504885	1.52499	2.33136	0.603847	1.22378	4.52201	2.28409	2.04206
High	1.34167	2.46917	3.45457	0.411299	1.13623	6.60074	0.694698	0.968315
Low	0.955114	2.86228	3.32936	0.18211	1.64124	7.47044	1.93872	1.7941
Low	0.739379	2.6021	2.71039	0.559096	0.724581	5.84177	2.48723	1.27696
Low	1.62615	1.91	2.6004	0.361671	0.780302	4.40193	1.20568	1.08608
Low	0.159075	2.33762	2.36121	0.440597	0.678507	7.34654	0.404326	0.664038
Low	2.221	3.3538	4.08138	0.712136	3.5834	8.77695	5.51837	4.57983
Low	0.572314	1.59693	2.62306	0.419562	1.00493	7.65407	1.68945	1.2846
Low	0.710798	2.33429	2.86359	1.16328	1.09556	7.17534	1.44804	1.22191
High	1.66507	2.58238	2.54982	0.344076	1.93509	6.62345	2.66522	2.48132
Low	0.166974	1.97403	2.40316	1.45162	0.555595	7.54399	0.489872	0.718974
High	3.73816	4.56088	5.8683	2.33863	4.73651	7.34268	7.69689	6.38998
Low	1.63623	2.72775	2.90936	0.410672	1.15642	3.91659	1.65536	0.900091
High	1.60787	2.6492	3.93842	0.951764	2.029	5.71483	2.7105	2.02492
Low	0.183238	2.23395	2.24462	0.698146	0.900968	3.93785	1.41809	0.547714
High	2.56478	2.94995	4.47785	1.33612	3.84434	5.41421	3.62955	3.62683
Low	1.36416	3.00986	1.8847	0.284157	1.56409	6.20892	1.86878	1.0336
High	1.07491	1.94304	2.2333	0.744423	1.86435	4.1649	2.61837	1.85431
Low	0.787584	2.38989	2.78789	0.9241	2.2304	4.26836	1.74807	2.01973
High	2.15158	1.86204	2.64557	0.81269	2.14819	5.00197	3.34332	2.35782
High	3.04861	2.09712	3.40929	0.535248	4.05885	5.41103	5.34726	7.64039
Low	0.604917	2.17811	2.27596	0.191126	1.17322	6.69826	1.04974	0.801881
High	1.36179	1.63413	3.48734	0.728151	2.07924	4.81811	2.36832	2.14676
High	2.23847	3.14893	4.15974	0.824754	2.45698	6.16041	3.48784	1.94652
Low	2.49361	4.25283	4.40473	0.759986	3.69734	6.82548	5.11627	4.92385
Low	2.66874	3.46855	3.51965	0.391216	3.63712	6.95553	5.06854	5.00066
Low	2.56674	3.81384	4.24206	0.649599	2.88825	6.30919	4.90152	4.40794
High	0.560648	2.58779	3.27224	0.909281	1.95975	5.14268	2.7077	1.97209
Low	0.40697	2.8403	2.0886	0.54854	0.55502	7.88117	0.92928	1.2698
Low	0.964601	2.57866	2.59996	0.406581	1.89695	7.04924	2.60117	2.86382
Low	2.58691	2.36042	2.66632	0.547816	3.74809	5.96579	5.05198	5.06198
Low	0.0479633	2.55483	2.22705	0.442042	0.248842	2.71732	0.496092	0.384164
High	0.488727	2.69711	3.77391	0.97071	1.58149	6.0255	2.27096	1.94965
Low	2.99682	4.3287	4.485	0.903591	3.42582	6.10843	4.66302	4.25817
High	0.872736	1.69845	2.79914	0.575038	1.86297	5.32256	1.64925	2.0743
Low	0.700607	2.99371	2.97397	0.917183	1.06654	7.13455	2.70561	2.1887
Low	2.43105	2.37906	3.02145	0.407964	1.58496	5.57819	1.75941	2.80427
High	1.53515	2.01175	2.19102	0.545609	1.86142	6.77781	2.48073	2.53557
Low	2.77082	3.76708	2.12435	0.195558	3.17472	6.14788	3.25853	3.53905
Low	2.01638	2.26861	3.0282	0.727445	2.38025	6.82897	1.88036	2.16513
Low	1.73459	3.13609	2.94435	1.04131	1.82635	4.30959	1.11693	1.28991
Low	1.13908	3.17796	3.24256	0.520582	1.76529	7.12549	2.78079	2.06467
High	2.28083	2.29597	3.20645	0.501175	3.13085	5.03835	4.02089	3.36158
Low	0.583335	3.96271	1.97801	0.70892	0.926577	4.85238	0.953597	0.865622
High	1.77498	2.21748	2.98349	1.15875	2.97975	5.58508	3.36451	3.21434
Low	0.650363	1.99655	2.43169	0.250579	0.84234	5.46317	1.18348	1.6141
High	1.40863	3.10947	3.90929	0.235462	1.59795	3.95239	2.84544	1.8936
High	0.768747	0.899389	1.53239	1.27918	0.995838	5.08865	2.13386	2.06214
High	2.03806	3.09444	2.70242	0.380459	2.70088	6.4321	3.3524	3.06964
Low	0.809997	2.62824	2.26334	0.298799	1.07511	3.81984	1.17498	1.42145
High	1.88747	1.98325	2.04843	1.18437	1.85445	4.63353	2.74282	1.76735
High	1.89457	2.9213	3.67952	0.716755	2.56258	6.12773	3.99397	2.67874
Low	1.24038	4.05367	2.86094	0.577328	1.40723	4.19528	2.01765	0.38798
High	3.40544	1.6322	1.38458	0.137367	2.42403	5.18265	2.65903	2.88612
High	0.915859	2.47328	3.12923	0.725145	2.30752	6.89489	2.681	1.32864
Low	1.63703	3.98831	4.14822	0.40225	3.52966	5.51637	1.91701	0.285605
Low	0.663062	1.63583	1.9293	0.439894	0.983852	5.13014	1.48484	1.43933
Low	1.0891	2.11667	1.97918	0.717872	1.0439	5.86741	1.71252	1.73454
Low	0.599737	1.71458	2.11489	0.328552	0.294679	2.79215	0.460889	0.315971
High	1.27823	2.91381	2.56109	0.553978	2.21778	6.88468	3.70893	3.09519
Low	1.14007	3.17807	2.77991	0.484414	1.43419	6.49831	2.87106	2.44012
Low	3.05855	2.81776	3.47035	0.730753	3.59379	6.53833	6.00505	5.27795
High	0.887046	2.67323	3.83937	1.37635	2.22756	5.62304	3.26298	2.33679
Low	2.12005	3.34278	3.5371	1.0525	2.0609	5.98845	3.53012	2.48165
Low	0.253245	1.75557	1.41734	0.331621	0.216853	2.68332	0.362042	0.114327
High	2.07677	1.54873	1.01529	0.696853	1.30289	4.2931	3.33758	2.87602
Low	0.402027	2.914	0.418011	0.130504	0.165009	1.89966	1.09306	0.669787
High	1.78382	1.90402	2.09018	0.605857	0.90434	3.88795	1.49679	1.45725
Low	1.02044	3.08999	3.7673	0.625026	1.84804	4.76803	1.3867	1.73741
High	0.514937	1.69518	2.5429	0.590211	1.12284	6.21956	1.23606	1.63364
Low	0.760499	2.89253	3.00584	0.592735	1.30534	7.11698	1.7932	1.41483
Low	0.33154	3.65021	2.98352	0.383447	0.594125	8.58918	2.16829	0.82966
High	0.878393	0.706118	0.757492	0.146396	1.07317	6.73351	3.50565	3.33142
High	1.11057	1.96872	2.61565	0.387901	1.3425	5.22215	2.74017	2.07904
High	1.44669	1.19193	0.802208	0.0279402	1.13081	2.65306	3.38719	2.43119
High	1.40199	2.46629	1.80651	0.14235	0.924812	2.33748	1.22837	1.37211
Low	0.965436	2.07384	2.12619	0.375366	1.68863	7.24422	2.03913	2.07151
High	3.0717	2.93915	3.43362	1.37701	3.23496	5.41574	3.40297	3.71228
High	0.615002	1.11276	1.1831	0.273578	0.863413	1.87982	1.2659	0.517559
High	0.736159	1.15511	2.20224	2.32385	1.04212	6.03235	2.1951	2.52826
High	1.12046	2.83756	2.26284	0.622898	1.04023	4.36897	1.80047	1.00373
Low	2.70476	5.6906	2.67021	0.380607	0.685211	6.71908	1.20704	1.42308
